# Supplementary material for: Heterochronic faecal transplantation boosts gut germinal centres in aged mice
Source: Nat Commun. 2019 Jun 4;10:2443. doi: 10.1038/s41467-019-10430-7 (PMC6547660; doi:10.1038/s41467-019-10430-7)
Supplement: Supplementary file 3 — Supplementary Table 1 [file 41467_2019_10430_MOESM3_ESM.xlsx]

## Sheet: Anova-species-OvY.csv
BALB/c mice: Aged (21mo) vs Adult (3mo)
Taxa (Species level)	FDR Value	F Value	Aged mean	Adult mean	Fold Change
Bacteroides_Bacteroides_caecimuris	<1E-20	5600	0	7.43	NaN
Bacteroides_Bacteroides_acidifaciens	<1E-20	2400	0	9.23	NaN
Prevotellaceae_UCG001_uncultured_bacterium	<1E-20	2400	0	9.01	NaN
Rikenellaceae_RC9_gut_group_uncultured_organism	<1E-20	2300	0	8.06	NaN
Alistipes_uncultured_bacterium	<1E-20	1900	0	9.34	NaN
Anaeroplasma_uncultured_bacterium	4.8e-09	110	8.27	0	NaN
Parabacteroides_Parabacteroides_goldsteinii_CL02T12C30	9.1e-07	58	8.78	3.69	2.38
Lactobacillus_Lactobacillus_gasseri	2e-05	39	0	5.92	NaN
Lachnospiraceae_UCG001_uncultured_Clostridiales_bacterium	0.0011	20	0	3.86	NaN
Turicibacter_Turicibacter_sp._LA61	0.0053	15	5	0.37	13.6
Marvinbryantia_uncultured_bacterium	0.014	12	2.94	7.03	-2.4
uncultured_uncultured_bacterium	0.014	11	8.8	7.21	1.22
Muribaculum_uncultured_bacterium	0.018	11	2.47	7.39	-3
Lachnospiraceae_FCS020_group_mouse_gut_metagenome	0.019	10	3.84	0	NaN
uncultured_Bacteroidales_bacterium_uncultured_Bacteroidales_bacterium	0.024	9.4	3.71	9.06	-2.4
Roseburia_Eubacterium_sp._142	0.026	9	0	2.39	NaN
Bilophila_uncultured_bacterium	0.026	8.8	0	1.92	NaN
Oscillibacter_Oscillibacter_sp._13	0.034	8	2.9	0	NaN
mouse_gut_metagenome_mouse_gut_metagenome	0.049	6.9	0.5	3.39	-6.8
Lachnospiraceae_UCG001_uncultured_bacterium	0.049	6.9	5.78	1.76	3.29
uncultured_Clostridium_sp._Clone49	0.065	5.9	2.6	6.19	-2.4
Ruminococcaceae_UCG010_uncultured_organism	0.065	5.8	0	1.3	NaN
Lachnoclostridium_Dorea_sp._52	0.065	5.9	0	1.98	NaN
uncultured_uncultured_bacterium_adhufec236	0.065	5.8	0	1.51	NaN
uncultured_Pseudoflavonifractor_sp._MarseilleP3106	0.065	5.7	0	1.44	NaN
Eubacterium_nodatum_group_uncultured_organism	0.092	4.9	2.76	0.55	4.98
uncultured_Clostridium_sp._Culture41	0.099	4.6	2.25	0	NaN
Tyzzerella_uncultured_bacterium	0.099	4.5	1.88	0	NaN
Ruminococcaceae_UCG009_unidentified	0.099	4.5	1.27	0	NaN
Mucispirillum_Mucispirillum_schaedleri_ASF457	0.12	4.1	1.53	0	NaN
unidentified_unidentified	0.15	3.4	0	0.88	NaN
Blautia_Lachnospiraceae_bacterium_DW59	0.15	3.4	0	0.93	NaN
Lachnospiraceae_NK4A136_group_Lachnospiraceae	0.15	3.3	2.23	0	NaN
Tyzzerella_3_uncultured_bacterium	0.15	3.3	2.09	0.42	4.93
Lachnospiraceae_NK4A136_group_Lachnospiraceae_bacterium_A4	0.15	3.3	1.53	0	NaN
Eubacterium_xylanophilum_group_uncultured_bacterium	0.15	3.3	1.97	0	NaN
Marvinbryantia_Clostridiales_bacterium_CIEAF_012	0.15	3.2	2.63	0.55	4.78
Ruminococcaceae_UCG014_uncultured_bacterium	0.16	3.1	6.98	4.46	1.56
Angelakisella_Angelakisella_massiliensis	0.18	2.7	3.87	1.77	2.19
Oscillibacter_unidentified	0.23	2.3	7.52	6.46	1.16
Ruminococcaceae_UCG014_uncultured_Acetivibrio_sp.	0.25	2.1	1.09	0	NaN
uncultured_Clostridium_sp._Culture27	0.26	2	3.17	1.15	2.76
Ruminiclostridium_6_uncultured_Clostridiales_bacterium	0.29	1.9	2.41	0.9	2.68
uncultured_Clostridiales_bacterium_CIEAF_016	0.32	1.5	0	0.53	NaN
Lachnospiraceae_NK4A136_group_Lachnospiraceae_bacterium_101	0.32	1.5	0	0.72	NaN
Anaerotruncus_Anaerotruncus_sp._G32012	0.32	1.5	0	0.46	NaN
A2_uncultured_bacterium	0.41	1.1	1.76	0.61	2.88
Ruminiclostridium_uncultured_bacterium	0.43	1.1	6.95	5.75	1.21
Unclassified	0.46	0.91	12.04	12.23	-1
Lactobacillus_Lactobacillus_murinus	0.47	0.86	7.47	6.15	1.21
uncultured_unidentified	0.5	0.68	4.71	3.66	1.29
uncultured_Clostridium_sp._Culture54	0.5	0.65	1.14	1.95	-1.7
Ruminiclostridium_5_uncultured_bacterium	0.5	0.66	0.41	0	NaN
Ruminiclostridium_5_Clostridium_sp._Culture_Jar13	0.5	0.66	0.49	0	NaN
Roseburia_Clostridium_sp._Clone44	0.5	0.66	0.46	0	NaN
Butyricicoccus_uncultured_bacterium	0.5	0.66	0.34	0	NaN
Ruminiclostridium_9_uncultured_bacterium	0.5	0.61	0.72	1.36	-1.9
Ruminococcaceae_NK4A214_group_uncultured_bacterium	0.53	0.53	0.39	0.9	-2.3
uncultured_bacterium_uncultured_bacterium	0.58	0.4	12.35	12.73	-1
Roseburia_uncultured_bacterium	0.61	0.35	2.51	1.76	1.43
GCA900066575_uncultured_bacterium	0.64	0.29	2.97	3.76	-1.3
Ruminococcaceae_UCG014_unidentified	0.72	0.16	1.55	2.08	-1.3
Eubacterium_coprostanoligenes_group_gut_metagenome	0.8	0.083	3.54	3.16	1.12
Lachnospiraceae_NK4A136_group_uncultured_bacterium	0.89	0.025	9.63	9.78	-1
Lachnospiraceae_UCG006_uncultured_bacterium	0.97	0.0013	4.47	4.42	1.01
C57BL/6 mice: Aged (21mo) vs Adult (3mo)
Males
Taxa (Species level)	FDR Value	F Value	Aged mean	Adult mean	Fold Change
Bacteroides_Bacteroides_caecimuris	0.058	16	7.12	2.83	2.51
Parabacteroides_Parabacteroides_goldsteinii_CL02T12C30	0.11	11	4.81	0.98	4.89
Parasutterella_uncultured_organism	0.11	9.8	2.38	7.2	-3
uncultured_bacterium_uncultured_bacterium	0.11	9.6	12.82	13.77	-1.1
Bilophila_uncultured_bacterium	0.14	8.2	5.3	2.11	2.51
Rikenellaceae_RC9_gut_group_uncultured_organism	0.14	7.6	6.09	2.61	2.34
uncultured_uncultured_bacterium	0.15	7.2	8.11	5.17	1.57
Mucispirillum_Mucispirillum_schaedleri_ASF457	0.15	6.9	4.49	0	NaN
Lactobacillus_Lactobacillus_gasseri	0.16	6.4	5.27	9.57	-1.8
Lachnospiraceae_FCS020_group_mouse_gut_metagenome	0.18	5.9	3.91	0	NaN
Unclassified	0.24	4.5	11.96	11.45	1.04
Eubacterium_xylanophilum_group_uncultured_bacterium	0.24	4.4	3.38	0	NaN
Lachnospiraceae_UCG006_uncultured_bacterium	0.24	4.2	3.13	0	NaN
Bacteroides_Bacteroides_acidifaciens	0.24	4.2	8.88	6.7	1.33
A2_uncultured_bacterium	0.24	4.2	2.9	0	NaN
Anaerotruncus_Anaerotruncus_sp._G32012	0.24	4.1	3.1	0	NaN
Lachnospiraceae_NK4A136_group_uncultured_bacterium	0.3	3.5	10.56	9.49	1.11
Alistipes_uncultured_bacterium	0.3	3.3	9.4	8.8	1.07
uncultured_Clostridium_sp._Culture54	0.3	3.3	2.42	0	NaN
Prevotellaceae_UCG001_uncultured_bacterium	0.36	2.9	7.66	9.62	-1.3
Turicibacter_Turicibacter_sp._LA61	0.37	2.6	4.17	1.11	3.74
Eubacterium_coprostanoligenes_group_gut_metagenome	0.38	2.6	4.64	6.6	-1.4
Ruminococcaceae_UCG010_uncultured_organism	0.4	2.4	1.49	0	NaN
Ruminiclostridium_uncultured_bacterium	0.41	2.3	4.65	2.39	1.95
Ruminococcaceae_NK4A214_group_uncultured_bacterium	0.42	2.2	0.39	1.73	-4.4
Oscillibacter_unidentified	0.43	2.1	4.83	2.41	2
Lachnospiraceae_NK4A136_group_Lachnospiraceae_bacterium_A4	0.48	1.7	1.99	0	NaN
Lachnospiraceae_NK4A136_group_Lachnospiraceae	0.49	1.7	2.28	0	NaN
Lachnospiraceae_UCG001_uncultured_Clostridiales_bacterium	0.55	1.2	1.82	0	NaN
uncultured_unidentified	0.55	1.2	1.19	0	NaN
uncultured_uncultured_bacterium_adhufec236	0.55	1.2	1.39	0	NaN
Roseburia_uncultured_bacterium	0.55	1.2	1.3	0	NaN
GCA900066575_uncultured_bacterium	0.55	1.2	1.36	0	NaN
Family_XIII_UCG001_uncultured_bacterium	0.55	1.2	0.96	0	NaN
Ruminococcaceae_UCG009_unidentified	0.56	1.1	0.69	0	NaN
Muribaculum_uncultured_bacterium	0.6	1	8.87	9.23	-1
uncultured_Bacteroidales_bacterium_uncultured_Bacteroidales_bacterium	0.62	0.76	9.86	10.21	-1
Ruminococcaceae_UCG014_unidentified	0.62	0.74	1.08	0	NaN
Ruminiclostridium_5_Ruminiclostridium_sp._KB18	0.62	0.74	0.55	0	NaN
Parasutterella_Burkholderiales_bacterium_YL45	0.62	0.74	0.91	0	NaN
Lachnoclostridium_Dorea_sp._52	0.62	0.75	0.9	0	NaN
uncultured_Clostridiales_bacterium_CIEAF_016	0.62	0.73	1.17	0	NaN
Lachnospiraceae_NK4A136_group_Lachnospiraceae_bacterium_COE1	0.62	0.71	0.96	0	NaN
Ruminiclostridium_6_uncultured_Clostridiales_bacterium	0.62	0.66	0.76	0	NaN
Faecalibaculum_uncultured_bacterium	0.62	0.66	5.6	7.43	-1.3
Ruminococcaceae_UCG014_uncultured_bacterium	0.65	0.58	4.47	5.7	-1.3
mouse_gut_metagenome_mouse_gut_metagenome	0.65	0.5	1.54	2.73	-1.8
uncultured_Clostridium_sp._Culture41	0.65	0.48	2.47	1.26	1.96
uncultured_Clostridium_sp._Culture27	0.65	0.34	0.19	0	NaN
Tyzzerella_uncultured_bacterium	0.65	0.34	0.29	0	NaN
Tyzzerella_3_uncultured_bacterium	0.65	0.34	0.29	0	NaN
Roseburia_Clostridium_sp._Clone44	0.65	0.34	0.58	0	NaN
Oscillibacter_uncultured_bacterium	0.65	0.34	0.24	0	NaN
Oscillibacter_Oscillibacter_sp._13	0.65	0.34	0.36	0	NaN
Eubacterium_nodatum_group_uncultured_organism	0.65	0.34	0.31	0	NaN
Angelakisella_Angelakisella_massiliensis	0.65	0.34	0.32	0	NaN
Anaeroplasma_uncultured_bacterium	0.65	0.34	0.41	0	NaN
Marvinbryantia_uncultured_bacterium	0.65	0.32	3.4	2.46	1.38
uncultured_Clostridium_sp._Clone49	0.68	0.25	3.99	2.91	1.37
uncultured_Clostridiales_bacterium_uncultured_Clostridiales_bacterium	0.72	0.2	1.13	0.63	1.78
uncultured_Pseudoflavonifractor_sp._MarseilleP3106	0.75	0.15	2.86	2.24	1.28
Ruminiclostridium_9_uncultured_bacterium	0.85	0.062	2.06	2.42	-1.2
Lactobacillus_Lactobacillus_murinus	0.92	0.016	3.5	3.29	1.06
Lachnospiraceae_UCG001_uncultured_bacterium	0.92	0.012	2.44	2.67	-1.1
Lachnospiraceae_NK4A136_group_Lachnospiraceae_bacterium_101	0.96	0.0021	3.35	3.25	1.03
Females
Taxa (Species level)	FDR Value	F Value	Aged mean	Adult mean	Fold Change
Parasutterella_Burkholderiales_bacterium_YL45	0.016	7.98	0	8.46	NaN
Odoribacter_uncultured_bacterium	1	6.24	0	7.88	NaN
uncultured_Bacteroidales_bacterium_uncultured_Bacteroidales_bacterium	1	8.99	10.09	9.02	9.98
uncultured_bacterium_uncultured_bacterium	1	12.6	13.51	12.69	13.47
Ruminococcaceae_UCG014_uncultured_bacterium	1	2.56	7.19	0	7.32
Parasutterella_uncultured_organism	1	0	2.93	0	4.18
Lachnospiraceae_UCG006_uncultured_bacterium	1	0	4.46	0	6.13
Ruminiclostridium_5_Ruminiclostridium_sp._KB18	1	3.26	0	3.84	NaN
Ruminococcaceae_UCG010_uncultured_organism	1	2.92	0	3.61	NaN
Turicibacter_Turicibacter_sp._LA61	1	7.15	2.5	8.52	NaN
Rikenellaceae_RC9_gut_group_uncultured_organism	1	7.54	4.01	7.52	6.06
Ruminococcaceae_NK4A214_group_uncultured_bacterium	1	1.55	4.22	0	4.9
uncultured_uncultured_bacterium	1	5.84	9.03	7.27	9.02
Ruminiclostridium_9_uncultured_bacterium	1	0.68	3.23	0	4.8
Alistipes_uncultured_bacterium	1	8.89	9.67	8.84	9.63
Unclassified	1	11.74	12.31	11.95	12.41
Roseburia_uncultured_bacterium	1	0	2.65	0	NaN
Roseburia_Clostridium_sp._Clone44	1	0	2.53	0	NaN
Lachnospiraceae_NK4A136_group_Lachnospiraceae	1	3.33	0	0	NaN
Eubacterium_xylanophilum_group_uncultured_bacterium	1	0	2.55	0	NaN
Eubacterium_nodatum_group_uncultured_organism	1	1.97	0	0	NaN
uncultured_Clostridium_sp._Clone49	1	1.28	4.75	0	6.9
Bacteroides_Bacteroides_acidifaciens	1	9.18	8.68	9.11	8.73
unidentified_unidentified	1	0.75	0	0	NaN
uncultured_Clostridium_sp._Culture41	1	0	1.51	0	NaN
uncultured_Clostridium_sp._Culture27	1	0	1.03	0	NaN
Oscillibacter_Oscillibacter_sp._13	1	1.13	0	0	NaN
Marvinbryantia_Clostridiales_bacterium_CIEAF_012	1	1.12	0	0	NaN
Lachnospiraceae_NK4A136_group_Lachnospiraceae_bacterium_COE1	1	1.17	0	0	NaN
Lachnospiraceae_FCS020_group_mouse_gut_metagenome	1	0	1.48	0	NaN
GCA900066575_uncultured_bacterium	1	0	1.06	0	NaN
Family_XIII_UCG001_uncultured_bacterium	1	0	1.07	0	NaN
Angelakisella_Angelakisella_massiliensis	1	1.06	0	0	NaN
Anaerotruncus_Anaerotruncus_sp._G32012	1	0	1.12	0	NaN
A2_uncultured_bacterium	1	0	1.14	0	NaN
Lachnospiraceae_NK4A136_group_Lachnospiraceae_bacterium_101	1	1.24	3.02	0	NaN
Muribaculum_uncultured_bacterium	1	8.81	9.03	8.77	9.08
Prevotellaceae_UCG001_uncultured_bacterium	1	6.68	4.91	8.02	6.97
Lachnospiraceae_NK4A136_group_Lachnospiraceae_bacterium_A4	1	2.82	1.34	0	NaN
Faecalibaculum_uncultured_bacterium	1	8.75	8.14	9.4	8.23
Mucispirillum_Mucispirillum_schaedleri_ASF457	1	2.38	1.29	0	NaN
Lactobacillus_Lactobacillus_murinus	1	4.21	5.32	5.95	6.66
Lactobacillus_Lactobacillus_gasseri	1	8.37	8.12	8.03	8.21
Bacteroides_Bacteroides_caecimuris	1	6.18	5.5	6.05	6.7
Marvinbryantia_uncultured_bacterium	1	3.8	2.85	5.9	NaN
Lachnospiraceae_NK4A136_group_uncultured_bacterium	1	9.01	9.34	9.41	9.31
uncultured_unidentified	1	2.66	3.37	0	4.63
Eubacterium_coprostanoligenes_group_gut_metagenome	1	4.03	4.4	4.57	5.77
uncultured_Clostridium_sp._Culture54	1	1.95	2.36	0	NaN
Ruminiclostridium_uncultured_bacterium	1	3.5	3.99	4.58	6.03
Lachnospiraceae_UCG001_uncultured_bacterium	1	3.53	3.02	4.51	NaN
Bilophila_uncultured_bacterium	1	2.48	2.76	0	NaN
mouse_gut_metagenome_mouse_gut_metagenome	1	6.03	6.28	7.39	7.69
Ruminiclostridium_6_uncultured_Clostridiales_bacterium	1	0.93	1.03	0	NaN
Parabacteroides_Parabacteroides_goldsteinii_CL02T12C30	1	5.05	5.08	5.41	4.97
uncultured_Pseudoflavonifractor_sp._MarseilleP3106	1	4.77	4.69	5.84	5.53
Oscillibacter_unidentified	1	3.83	3.73	5.21	5.71
Supplementary Table 1: Age-related changes on the species level in the gut microbiome of BALB/c and C57BL/6 mice. Calypso-generated list of the bacterial species detected by 16S rRNA sequencing of faecal pellets collected from adult (3-month-old; 3mo) and aged (21-month-old; 21mo) BALB/c and C57BL/6 mice. Significant changes in the abundance of bacterial species between adult and aged mice were d…
