# Supplementary material for: Heterochronic faecal transplantation boosts gut germinal centres in aged mice
Source: Nat Commun. 2019 Jun 4;10:2443. doi: 10.1038/s41467-019-10430-7 (PMC6547660; doi:10.1038/s41467-019-10430-7)
Supplement: Supplementary file 4 — Supplementary Table 2 [file 41467_2019_10430_MOESM4_ESM.xlsx]

## Sheet: Anova-species-CH
BALB/c mice: Cohousing group comparison			P value (Tukeys test)						Mean Abundance
Taxa (Species)	FDR value	F Value	CH Aged before - CH Aged after	CH Adult after - CH Aged after	CH Adult before - CH Aged after	CH Adult after - CH Aged before	CH Adult before - CH Aged before	CH Adult before - CH Adult after	CH Aged before	CH Aged after	CH Adult before	CH Adult after
Alistipes_uncultured_bacterium	1.6e-13	410	3.3e-14	0.52	1	5.3e-14	3.2e-14	0.43	0	9.6	9.65	9.13
Prevotellaceae_UCG001_uncultured_bacterium	2.7e-12	260	1.2e-12	0.83	0.97	7e-13	9.1e-13	0.98	0	9.07	9.25	9.42
Bacteroides_Bacteroides_acidifaciens	1.8e-10	140	3.7e-11	0.73	0.82	9.3e-11	8e-11	1	0	10.07	9.57	9.48
Lactobacillus_Lactobacillus_gasseri	0.00012	21	1.2e-05	0.75	0.0039	6.9e-05	0.034	0.029	0	10.01	4.26	8.62
Bacteroides_Bacteroides_caecimuris	0.00064	16	0.00016	0.64	0.99	0.0016	9.7e-05	0.49	0	7.25	7.57	5.75
Anaeroplasma_uncultured_bacterium	0.001	14	0.14	0.15	0.0091	0.0016	9.5e-05	0.49	9.47	5.85	0	2.28
Lachnospiraceae_UCG001_uncultured_bacterium	0.0018	12	0.0085	0.7	0.29	0.00094	0.00022	0.88	8.1	2.66	0	1.08
Rikenellaceae_RC9_gut_group_uncultured_organism	0.0025	11	0.025	0.89	0.087	0.098	0.00015	0.022	0	4.68	8.42	3.64
GCA900066575_uncultured_bacterium	0.014	7.8	0.12	0.11	0.00097	1	0.11	0.12	3.73	0	7.51	3.77
Turicibacter_Turicibacter_sp._LA61	0.02	7	0.0063	1	0.93	0.0063	0.021	0.93	4.88	0	0.74	0
Marvinbryantia_uncultured_bacterium	0.028	6.3	0.0063	0.99	0.71	0.012	0.053	0.87	2.94	7.99	6.6	7.6
Oscillibacter_Oscillibacter_sp._13	0.031	6	0.015	1	1	0.015	0.015	1	3.69	0	0	0
Tyzzerella_3_uncultured_bacterium	0.031	5.9	0.016	1	1	0.016	0.016	1	2.99	0	0	0
Lachnospiraceae_UCG001_uncultured_Clostridiales_bacterium	0.037	5.5	1	0.32	0.015	0.32	0.015	0.37	0	0	5.25	2.7
Parabacteroides_Parabacteroides_goldsteinii_CL02T12C30	0.054	5	0.05	0.89	1	0.012	0.058	0.86	8.42	3.8	3.93	2.65
uncultured_unidentified	0.062	4.6	0.023	0.44	0.032	0.35	1	0.43	6.23	1.71	6	3.84
uncultured_uncultured_bacterium	0.13	3.6	0.04	0.88	0.98	0.15	0.077	0.98	8.86	6.78	7.02	7.29
Roseburia_Eubacterium_sp._142	0.13	3.6	0.037	0.16	0.77	0.85	0.21	0.6	0	5.13	3.5	1.38
Lachnospiraceae_FCS020_group_mouse_gut_metagenome	0.13	3.5	0.056	0.85	1	0.23	0.056	0.85	4.02	0	0	1.15
uncultured_Clostridium_sp._Clone49	0.15	3.3	0.42	0.15	0.038	0.9	0.5	0.87	4.76	1.51	7.72	6.17
Muribaculum_uncultured_bacterium	0.16	3.2	0.4	0.74	0.7	0.078	0.068	1	3.3	6.27	8.28	8.14
Ruminiclostridium_uncultured_bacterium	0.17	3	0.076	0.14	0.12	0.98	0.99	1	7.12	3.7	6.78	6.67
mouse_gut_metagenome_mouse_gut_metagenome	0.19	2.8	0.21	0.92	0.88	0.5	0.055	0.53	0	3.89	5.31	2.7
Ruminococcaceae_UCG009_unidentified	0.19	2.7	0.11	0.76	1	0.47	0.11	0.76	2.32	0	0	0.93
uncultured_uncultured_bacterium_adhufec236	0.19	2.7	1	0.76	0.11	0.76	0.11	0.48	0	0	3.01	1.2
Ruminococcaceae_UCG014_uncultured_Acetivibrio_sp.	0.19	2.7	0.14	0.14	0.14	1	1	1	0	2.9	0	0
Ruminococcaceae_UCG010_uncultured_organism	0.19	2.7	1	0.14	1	0.14	1	0.14	0	0	0	2.04
Lachnoclostridium_Dorea_sp._52	0.19	2.7	1	1	0.14	1	0.14	0.14	0	0	2.73	0
Mucispirillum_Mucispirillum_schaedleri_ASF457	0.19	2.6	0.15	1	1	0.15	0.15	1	1.85	0	0	0
Ruminococcaceae_UCG014_uncultured_bacterium	0.2	2.5	0.78	0.97	0.39	0.96	0.085	0.2	8.87	7.05	3.96	7.91
Angelakisella_Angelakisella_massiliensis	0.24	2.2	0.14	1	0.84	0.17	0.48	0.89	5.05	0.98	2.45	1.19
Bilophila_uncultured_bacterium	0.31	2	0.31	0.99	1	0.19	0.23	1	0	2.62	2.91	3.06
Lachnospiraceae_UCG006_uncultured_bacterium	0.32	1.9	0.87	0.93	0.45	0.53	0.14	0.8	2.4	3.79	6.5	4.86
uncultured_Clostridium_sp._Culture41	0.32	1.8	0.38	0.4	1	1	0.38	0.4	2.66	0	0	2.57
uncultured_bacterium_uncultured_bacterium	0.32	1.8	0.58	0.85	0.94	0.19	0.28	0.99	12.13	12.8	13.08	13.21
Ruminococcaceae_NK4A214_group_uncultured_bacterium	0.32	1.8	0.23	0.23	0.57	1	0.9	0.9	0	2.4	0.84	0
Ruminiclostridium_6_uncultured_Clostridiales_bacterium	0.32	1.8	0.78	0.58	0.92	0.16	0.42	0.91	3.16	1.82	0.95	0
Lachnospiraceae_NK4A136_group_Lachnospiraceae	0.33	1.7	0.99	0.48	0.48	0.34	0.34	1	3.61	3.07	0	0
unidentified_unidentified	0.33	1.7	0.25	0.25	0.63	1	0.88	0.88	0	2.26	0.86	0
Ruminococcaceae_UCG014_unidentified	0.33	1.7	0.63	0.88	0.88	0.24	0.24	1	3.19	1.22	0	0
uncultured_Pseudoflavonifractor_sp._MarseilleP3106	0.33	1.6	1	0.26	0.86	0.26	0.86	0.69	0	0	0.9	2.16
uncultured_Clostridium_sp._Culture54	0.35	1.5	1	0.29	0.85	0.29	0.85	0.73	0	0	0.9	2.05
Lachnospiraceae_NK4A136_group_uncultured_bacterium	0.39	1.4	0.33	0.96	0.4	0.61	1	0.7	10.4	9.38	10.31	9.67
Oscillibacter_unidentified	0.39	1.4	0.32	0.41	0.39	1	1	1	7.48	5.49	7.31	7.27
Lachnospiraceae_NK4A136_group_Lachnospiraceae_bacterium_A4	0.4	1.4	0.85	0.79	0.79	0.35	0.35	1	2.46	1.32	0	0
A2_uncultured_bacterium	0.41	1.3	0.76	0.38	1	0.9	0.76	0.38	1.36	0	0	2.29
Unclassified	0.41	1.3	0.92	0.64	0.9	0.31	0.57	0.96	12	12.14	12.29	12.4
Eubacterium_xylanophilum_group_uncultured_bacterium	0.41	1.3	0.92	0.4	0.4	0.76	0.76	1	1.45	2.38	0	0
uncultured_Bacteroidales_bacterium_uncultured_Bacteroidales_bacterium	0.43	1.2	0.36	1	0.96	0.41	0.63	0.98	6.83	10.25	9.27	10.03
Roseburia_uncultured_bacterium	0.45	1.2	0.73	1	0.86	0.61	0.3	0.93	5	2.84	1.22	2.44
Roseburia_Clostridium_sp._Clone44	0.49	1	0.51	1	1	0.51	0.51	1	1.37	0	0	0
Lachnospiraceae_NK4A136_group_Lachnospiraceae_bacterium_101	0.49	1	1	1	0.51	1	0.51	0.51	0	0	1.45	0
Butyricicoccus_uncultured_bacterium	0.49	1	1	0.51	1	0.51	1	0.51	0	0	0	1.03
Marvinbryantia_Clostridiales_bacterium_CIEAF_012	0.49	0.97	0.7	1	0.93	0.8	0.36	0.87	2.9	1.01	0	1.32
Eubacterium_nodatum_group_uncultured_organism	0.59	0.78	0.85	1	0.89	0.87	0.45	0.87	2.01	0.95	0	1.02
Family_XIII_UCG001_uncultured_bacterium	0.61	0.72	0.91	0.94	0.91	0.61	1	0.61	0	0.48	0	0.89
Tyzzerella_uncultured_bacterium	0.62	0.67	0.69	0.81	1	1	0.69	0.81	1.02	0	0	0.82
Ruminiclostridium_9_uncultured_bacterium	0.62	0.67	1	0.71	0.8	0.71	0.8	1	0	0	0.95	1.11
Eubacterium_coprostanoligenes_group_gut_metagenome	0.63	0.65	0.91	0.98	0.92	0.71	0.58	1	3.14	2.01	0.93	1.31
Lactobacillus_Lactobacillus_murinus	0.69	0.53	0.7	1	1	0.71	0.82	1	7.22	4.52	5.06	4.54
Blautia_Lachnospiraceae_bacterium_DW59	0.8	0.34	0.89	1	1	0.8	0.84	1	0	0.85	0.99	1.08
uncultured_Clostridium_sp._Culture27	0.96	0.09	1	1	0.96	1	0.99	0.97	1.69	1.31	2.3	1.43
C57BL/6 mice: Cohousing group comparison			P value (Tukeys test)						Mean Abundance
Taxa (Species)	FDR value	F Value	CH Aged before - CH Aged after	CH Adult after - CH Aged after	CH Adult before - CH Aged after	CH Adult after - CH Aged before	CH Adult before - CH Aged before	CH Adult before - CH Adult after	CH Aged before	CH Aged after	CH Adult before	CH Adult after
Parasutterella_Burkholderiales_bacterium_YL45	6.2e-08	78	0.53	1	1.1e-08	0.44	2.4e-09	1.4e-08	7.98	7.16	0	7.06
Ruminococcaceae_UCG014_uncultured_bacterium	0.006	12	0.24	0.94	0.00023	0.51	0.012	0.00069	2.56	0	7.19	0.73
Parasutterella_uncultured_organism	0.087	5.8	1	1	0.017	1	0.017	0.017	0	0	2.93	0
uncultured_bacterium_uncultured_bacterium	0.087	5.8	0.62	0.65	0.005	1	0.057	0.052	12.6	12.2	13.51	12.58
Lachnospiraceae_UCG006_uncultured_bacterium	0.087	5.8	0.012	0.047	0.86	0.9	0.055	0.19	0	5.7	4.46	1.11
Odoribacter_uncultured_bacterium	0.087	5.7	0.99	0.74	0.0095	0.9	0.018	0.07	6.24	6.83	0	4.95
Mucispirillum_Mucispirillum_schaedleri_ASF457	0.18	4.5	0.29	0.88	0.11	0.085	0.94	0.028	2.38	5.81	1.29	7.2
Ruminiclostridium_5_Ruminiclostridium_sp._KB18	0.31	3.6	0.91	0.16	0.047	0.44	0.16	0.9	3.26	4.23	0	1.01
uncultured_Bacteroidales_bacterium_uncultured_Bacteroidales_bacterium	0.44	2.9	0.72	0.54	0.46	0.11	0.089	1	8.99	9.44	10.09	10.03
Rikenellaceae_RC9_gut_group_uncultured_organism	0.44	2.9	0.32	0.68	1	0.046	0.26	0.76	7.54	4.27	4.01	2.2
Butyricicoccus_uncultured_bacterium	0.46	2.8	0.14	0.92	0.14	0.36	1	0.36	0	2.89	0	2.11
Tyzzerella_3_uncultured_bacterium	0.46	2.6	1	0.14	1	0.14	1	0.14	0	0	0	1.51
Eubacterium_nodatum_group_uncultured_organism	0.46	2.6	0.14	1	1	0.14	0.14	1	1.97	0	0	0
Bilophila_uncultured_bacterium	0.53	2.4	0.16	0.9	0.2	0.43	1	0.52	2.48	6.71	2.76	5.41
uncultured_uncultured_bacterium	0.56	2.1	0.41	1	0.79	0.52	0.096	0.69	5.84	7.85	9.03	7.62
Oscillibacter_Oscillibacter_sp._13	0.56	2.1	1	0.33	0.9	0.36	0.88	0.11	1.13	1.04	0	3.71
Lachnospiraceae_NK4A136_group_Lachnospiraceae_bacterium_COE1	0.56	2	0.93	0.69	0.59	0.35	0.91	0.12	1.17	2.23	0	4.16
Anaerotruncus_Anaerotruncus_sp._G32012	0.56	2	0.12	0.72	0.35	0.57	0.92	0.91	0	4.1	1.12	2.27
Ruminococcaceae_UCG010_uncultured_organism	0.59	1.8	0.39	0.71	0.97	0.94	0.2	0.45	2.92	0.64	0	2.13
Anaeroplasma_uncultured_bacterium	0.59	1.8	0.29	0.96	0.29	0.54	1	0.54	0	1.95	0	1.44
Turicibacter_Turicibacter_sp._LA61	0.59	1.7	0.45	0.98	0.9	0.69	0.16	0.69	7.15	3.95	2.5	4.81
Eubacterium_xylanophilum_group_uncultured_bacterium	0.59	1.7	0.18	0.48	0.88	0.9	0.5	0.88	0	3.87	2.55	1.22
Lactobacillus_Lactobacillus_gasseri	0.59	1.7	0.22	0.4	0.3	0.98	1	1	8.37	5.94	8.12	7.89
Lachnospiraceae_FCS020_group_mouse_gut_metagenome	0.59	1.7	0.17	0.44	0.54	0.91	0.84	1	0	3.92	1.48	1.18
Ruminococcaceae_NK4A214_group_uncultured_bacterium	0.59	1.6	0.99	0.9	0.21	0.98	0.35	0.54	1.55	1.03	4.22	2.11
A2_uncultured_bacterium	0.6	1.5	0.22	0.91	0.59	0.53	0.87	0.92	0	3.06	1.14	2.08
uncultured_uncultured_bacterium_adhufec236	0.6	1.5	0.81	0.81	0.81	0.31	1	0.31	0	1.15	0	2.3
Prevotellaceae_UCG001_uncultured_bacterium	0.6	1.5	1	0.77	0.68	0.64	0.8	0.2	6.68	7.11	4.91	9
Lachnospiraceae_NK4A136_group_Lachnospiraceae	0.6	1.5	0.85	0.88	0.2	1	0.59	0.56	3.33	5.46	0	3.49
GCA900066575_uncultured_bacterium	0.6	1.4	1	0.33	0.81	0.33	0.81	0.82	0	0	1.06	2.08
Alistipes_uncultured_bacterium	0.67	1.3	0.96	1	0.34	0.97	0.6	0.37	8.89	8.59	9.67	8.62
Unclassified	0.69	1.2	0.97	0.85	0.74	0.99	0.47	0.3	11.74	11.92	12.31	11.61
Ruminiclostridium_9_uncultured_bacterium	0.72	1.1	0.86	0.9	0.85	0.48	0.41	1	0.68	1.94	3.23	3.03
Eubacterium_coprostanoligenes_group_gut_metagenome	0.72	1	0.83	0.35	0.69	0.83	0.99	0.93	4.03	2.82	4.4	5.25
unidentified_unidentified	0.72	1	0.51	1	1	0.51	0.51	1	0.75	0	0	0
Ruminococcaceae_UCG014_unidentified	0.72	1	1	0.51	1	0.51	1	0.51	0	0	0	0.92
Roseburia_Eubacterium_sp._142	0.72	1	1	0.51	1	0.51	1	0.51	0	0	0	1.16
Oscillibacter_uncultured_bacterium	0.72	1	1	0.51	1	0.51	1	0.51	0	0	0	1.2
mouse_gut_metagenome_mouse_gut_metagenome	0.72	0.96	0.91	0.88	0.87	0.52	1	0.46	6.03	4.47	6.28	2.72
Faecalibaculum_uncultured_bacterium	0.72	0.9	0.9	0.78	1	0.39	0.88	0.81	8.75	8.19	8.14	7.41
uncultured_Clostridium_sp._Culture41	0.72	0.89	0.5	1	0.9	0.53	0.89	0.91	0	2.98	1.51	2.88
Roseburia_uncultured_bacterium	0.72	0.87	0.6	1	1	0.52	0.58	1	0	2.59	2.65	2.87
Ruminiclostridium_uncultured_bacterium	0.72	0.83	0.49	0.93	0.65	0.82	0.99	0.93	3.5	6.19	3.99	5.1
uncultured_Clostridium_sp._Clone49	0.72	0.83	0.63	0.94	1	0.92	0.49	0.85	1.28	4.19	4.75	2.81
Bacteroides_Bacteroides_acidifaciens	0.72	0.8	0.95	0.77	0.97	0.47	0.77	0.95	9.18	8.91	8.68	8.41
uncultured_Clostridium_sp._Culture54	0.72	0.76	0.6	1	0.72	0.72	1	0.84	1.95	4.41	2.36	4
Roseburia_Clostridium_sp._Clone44	0.72	0.72	0.84	1	0.92	0.89	0.48	0.88	0	1.43	2.53	1.24
Muribaculum_uncultured_bacterium	0.72	0.69	0.94	0.97	0.51	1	0.83	0.78	8.81	8.67	9.03	8.79
Marvinbryantia_Clostridiales_bacterium_CIEAF_012	0.72	0.69	0.99	0.84	0.84	0.66	0.66	1	1.12	0.79	0	0
Family_XIII_UCG001_uncultured_bacterium	0.72	0.69	0.86	0.86	0.98	1	0.65	0.65	0	0.71	1.07	0
Ruminococcaceae_UCG009_unidentified	0.72	0.67	0.77	1	0.77	0.73	1	0.73	0	0.66	0	0.71
Ruminiclostridium_6_uncultured_Clostridiales_bacterium	0.72	0.67	0.78	1	0.73	0.78	1	0.73	0.93	0	1.03	0
Ruminiclostridium_5_uncultured_bacterium	0.72	0.68	0.82	1	0.82	0.69	1	0.69	0	0.99	0	1.25
Blautia_Lachnospiraceae_bacterium_DW59	0.72	0.68	0.68	0.99	0.68	0.83	1	0.83	0	1.45	0	1.1
Marvinbryantia_uncultured_bacterium	0.72	0.66	0.84	0.99	0.59	0.94	0.97	0.74	3.8	5.57	2.85	5.03
Lachnospiraceae_UCG001_uncultured_bacterium	0.78	0.56	0.98	0.63	1	0.85	1	0.76	3.53	2.36	3.02	5.9
Lachnospiraceae_NK4A136_group_uncultured_bacterium	0.78	0.54	1	0.64	0.92	0.77	0.98	0.94	9.01	8.83	9.34	9.8
Bacteroides_Bacteroides_caecimuris	0.82	0.46	1	0.82	0.99	0.9	0.97	0.68	6.18	5.89	5.5	7.24
Oscillibacter_unidentified	0.83	0.43	0.84	1	0.82	0.88	1	0.86	3.83	5.56	3.73	5.36
uncultured_unidentified	0.83	0.4	0.99	0.88	1	0.72	0.98	0.89	2.66	3.32	3.37	4.78
uncultured_Pseudoflavonifractor_sp._MarseilleP3106	0.83	0.38	0.78	0.9	0.8	0.99	1	1	4.77	3.15	4.69	4.32
uncultured_Clostridium_sp._Culture27	0.83	0.38	0.73	0.98	0.99	0.92	0.89	1	0	1.46	1.03	0.91
Lachnospiraceae_NK4A136_group_Lachnospiraceae_bacterium_101	0.83	0.34	1	1	0.87	1	0.82	0.83	1.24	1.45	3.02	1.25
Angelakisella_Angelakisella_massiliensis	0.83	0.35	1	1	0.79	1	0.86	0.89	1.06	1.26	0	0.96
Lachnospiraceae_NK4A136_group_Lachnospiraceae_bacterium_A4	0.84	0.31	0.89	1	1	0.81	0.88	1	2.82	1.41	1.34	1.07
Lactobacillus_Lactobacillus_murinus	0.84	0.29	0.8	0.97	0.99	0.96	0.93	1	4.21	5.93	5.32	5.14
Parabacteroides_Parabacteroides_goldsteinii_CL02T12C30	1	0.016	1	1	1	1	1	1	5.05	4.87	5.08	5.18
Supplementary Table 2: Co-housing leads to species-level changes in the gut microbiome of BALB/c and C57BL/6 mice. Adult 3-month-old and aged 22-month-old female BALB/c and C57BL/6 mice were co-housed for 40 days, then the composition of the gut microbiome was analysed by 16S rRNA sequencing of faecal pellets collected from adult (3-month-old; 3mo) and aged (21-month-old; 21mo) BALB/c females bef…
