# Supplementary material for: Heterochronic faecal transplantation boosts gut germinal centres in aged mice
Source: Nat Commun. 2019 Jun 4;10:2443. doi: 10.1038/s41467-019-10430-7 (PMC6547660; doi:10.1038/s41467-019-10430-7)
Supplement: Supplementary file 5 — Supplementary Table 3 [file 41467_2019_10430_MOESM5_ESM.xlsx]

## Sheet: BALB-Anova-species-FMT
BALB/c mice: FMT group comparison (ANOVA)			P value (Tukeys test)			Mean Abundance
Taxa (Species)	FDR value	F Value	Aged beforeFMT-Aged after FMT	Adult donor- Aged after FMT	Adult donor- Aged before FMT	Aged after FMT	Aged before FMT	Adult donor
Bacteroides_Bacteroides_acidifaciens	2e-19	320	1.2e-14	0.21	4.2e-15	8.13	0	8.97
Bacteroides_Bacteroides_caecimuris	2e-11	71	2e-06	0.077	3.6e-10	5.78	0	7.64
Lactobacillus_Lactobacillus_gasseri	7.1e-09	41	0.00028	0.11	8.1e-08	5.62	0	7.94
Prevotellaceae_UCG001_uncultured_bacterium	7.9e-06	20	0.0096	0.44	3.9e-05	5.78	0	7.96
Alistipes_uncultured_bacterium	1.5e-05	18	2.9e-05	1	3.8e-06	9.37	0	9.09
Anaeroplasma_uncultured_bacterium	2.2e-05	17	0.96	0.0015	0.00032	5.76	6.58	0
Parabacteroides_Parabacteroides_goldsteinii_CL02T12C30	0.0003	12	0.00044	1	6.9e-05	4.04	9.79	4.15
Ruminiclostridium_6_uncultured_Clostridiales_bacterium	0.0084	7.2	0.91	0.026	0.14	5.02	4.08	1.32
Unclassified	0.0084	7.1	0.069	0.17	0.8	11.86	12.54	12.34
Family_XIII_UCG001_uncultured_bacterium	0.011	6.7	0.0065	0.0051	0.95	2.77	0	0.35
Bilophila_uncultured_bacterium	0.011	6.6	0.0064	0.051	0.45	4.68	0	1.66
Ruminococcaceae_UCG010_uncultured_organism	0.017	6	1	0.031	0.031	0	0	2.71
uncultured_Clostridium_sp._Culture27	0.02	5.7	0.98	0.021	0.0076	5.61	6.29	0.55
Oscillibacter_uncultured_bacterium	0.037	4.9	0.03	0.0088	1	2.22	0	0
Turicibacter_Turicibacter_sp._LA61	0.043	4.7	0.32	0.88	0.045	1.25	4.76	0
Marvinbryantia_uncultured_bacterium	0.052	4.4	0.62	0.98	0.28	5.57	3.05	6.3
Tyzzerella_uncultured_bacterium	0.065	4	0.42	0.4	0.01	1.67	3.59	0
Angelakisella_Angelakisella_massiliensis	0.065	4.1	0.74	0.18	0.014	3.52	5.25	0.49
Roseburia_Clostridium_sp._Clone44	0.065	4	1	1	1	0	0	0
uncultured_Bacteroidales_bacterium_uncultured_Bacteroidales_bacterium	0.079	3.7	0.11	0.97	0.12	10.16	4.31	9.24
Rikenellaceae_RC9_gut_group_uncultured_organism	0.079	3.7	0.29	0.64	0.014	3.74	0	5.83
Lachnospiraceae_FCS020_group_mouse_gut_metagenome	0.091	3.5	0.095	0.98	0.094	0	4.68	0.68
Lachnospiraceae_UCG006_uncultured_bacterium	0.11	3.3	1	0.99	1	3.47	3.84	3.89
uncultured_Pseudoflavonifractor_sp._MarseilleP3106	0.11	3.2	1	0.16	0.16	0	0	1.99
Lachnospiraceae_NK4A136_group_Lachnospiraceae	0.12	3.1	0.69	0.52	0.056	1.6	3.08	0
Ruminiclostridium_5_uncultured_bacterium	0.12	3	0.74	0.064	0.49	2.28	1.24	0
Lachnospiraceae_NK4A136_group_Lachnospiraceae_bacterium_A4	0.12	3	0.74	0.49	0.064	1.17	2.14	0
uncultured_uncultured_bacterium_adhufec236	0.15	2.8	0.11	0.15	0.94	2.41	0	0.5
Ruminococcaceae_UCG014_uncultured_bacterium	0.18	2.6	0.3	0.99	0.31	6.99	3.57	6.45
uncultured_bacterium_uncultured_bacterium	0.19	2.5	0.53	1	0.33	12.37	11.33	12.46
uncultured_uncultured_bacterium	0.22	2.3	0.92	0.38	0.11	8.56	9.14	7.25
A2_uncultured_bacterium	0.28	2	0.11	0.87	0.22	0	3.94	1.1
Lachnospiraceae_UCG001_uncultured_bacterium	0.29	2	0.15	0.65	0.52	0	5.01	2.29
Marvinbryantia_Clostridiales_bacterium_CIEAF_012	0.3	1.9	0.34	0.98	0.11	1.01	3.68	0.5
Ruminiclostridium_uncultured_bacterium	0.32	1.8	1	0.22	0.3	7.89	7.56	4.47
Oscillibacter_Oscillibacter_sp._13	0.32	1.8	0.92	0.53	0.17	2.64	3.81	0.51
Muribaculum_uncultured_bacterium	0.32	1.8	0.99	0.62	0.4	4.91	4.11	7.52
Mucispirillum_Mucispirillum_schaedleri_ASF457	0.36	1.6	0.74	0.92	0.28	0.67	1.9	0
Ruminococcaceae_UCG014_unidentified	0.37	1.6	1	0.31	0.31	0	0	2.64
Ruminococcaceae_UCG014_uncultured_Acetivibrio_sp.	0.43	1.4	0.88	0.67	0.22	1.38	2.42	0
uncultured_Clostridium_sp._Culture54	0.45	1.4	0.99	0.72	0.88	1.92	2.4	3.48
Roseburia_Eubacterium_sp._142	0.47	1.3	1	0.53	0.53	0	0	1.11
Lachnoclostridium_Dorea_sp._52	0.47	1.3	1	0.53	0.53	0	0	1.24
Eubacterium_xylanophilum_group_uncultured_bacterium	0.47	1.3	1	0.53	0.41	2.57	2.86	0.53
Blautia_Lachnospiraceae_bacterium_DW59	0.48	1.2	1	0.54	0.54	0	0	0.94
Lactobacillus_Lactobacillus_murinus	0.51	1.2	0.38	0.48	0.97	8.9	5.41	6.22
uncultured_Clostridium_sp._Clone49	0.52	1.1	0.67	0.96	0.29	3.98	1.35	4.96
Roseburia_uncultured_bacterium	0.52	1.1	0.79	0.42	0.97	4.44	2.54	1.72
uncultured_Clostridium_sp._Culture41	0.52	1.1	0.94	0.53	0.9	3.87	2.57	1.29
Butyricicoccus_uncultured_bacterium	0.55	1	0.7	0.69	1	0	1.02	0.87
mouse_gut_metagenome_mouse_gut_metagenome	0.55	1	0.74	0.67	1	0	1.49	1.4
Ruminiclostridium_5_Ruminiclostridium_sp._KB18	0.61	0.86	0.59	0.85	0.91	1.35	0	0.61
Tyzzerella_3_uncultured_bacterium	0.61	0.85	0.79	0.96	0.42	0.87	2	0.39
GCA900066575_uncultured_bacterium	0.61	0.86	0.89	1	0.92	1.19	2.63	1.55
Ruminiclostridium_9_uncultured_bacterium	0.63	0.81	0.65	0.57	1	2.99	1.2	1.31
Oscillibacter_unidentified	0.63	0.78	0.9	0.92	0.48	7.11	7.87	6.52
Eubacterium_nodatum_group_uncultured_organism	0.64	0.76	0.7	1	0.49	2.1	3.94	1.87
uncultured_Clostridiales_bacterium_uncultured_Clostridiales_bacterium	0.7	0.58	1	0.8	0.8	0	0	0.49
uncultured_Clostridiales_bacterium_CIEAF_016	0.7	0.58	1	0.8	0.8	0	0	0.48
Lachnospiraceae_UCG001_uncultured_Clostridiales_bacterium	0.7	0.59	1	0.71	0.71	0	0	1.13
Faecalibaculum_uncultured_bacterium	0.7	0.58	1	0.8	0.8	0	0	0.56
Anaerotruncus_Anaerotruncus_sp._G32012	0.7	0.58	1	0.8	0.8	0	0	0.41
unidentified_unidentified	0.78	0.47	0.66	0.81	0.96	1.18	0	0.41
Ruminococcaceae_NK4A214_group_uncultured_bacterium	0.84	0.37	0.89	1	0.84	0.86	0	0.86
uncultured_unidentified	0.85	0.33	0.96	1	0.91	3.3	4.3	3.14
Ruminiclostridium_5_Clostridium_sp._Culture_Jar13	0.85	0.31	1	0.93	0.87	1.28	1.48	0.55
Lachnospiraceae_NK4A136_group_uncultured_bacterium	0.85	0.3	0.98	0.97	0.82	8.92	8.24	9.63
Ruminococcaceae_UCG009_unidentified	0.94	0.15	1	0.95	0.99	0.86	0.7	0.41
Eubacterium_coprostanoligenes_group_gut_metagenome	0.94	0.13	1	1	1	3.68	3.63	3.89
Supplementary Table 3: Faecal microbiota transplantation (FMT) changes the species composition of the gut microbiome in aged BALB/c mice. 21-month-old BALB/c mice were given a suspension of faecal pellets taken from 3-month-old mice by oral gavage. The cages of aged recipients were supplemented with fresh faecal pellets and dirty bedding from these donors once a week. The composition of the gut m…
