# Supplementary material for: Heterochronic faecal transplantation boosts gut germinal centres in aged mice
Source: Nat Commun. 2019 Jun 4;10:2443. doi: 10.1038/s41467-019-10430-7 (PMC6547660; doi:10.1038/s41467-019-10430-7)
Supplement: Supplementary file 7 — Source Data File [file 41467_2019_10430_MOESM7_ESM.xlsx]

## Sheet: Figure 1
Figure 1B	% GC B	3mo	22mo		Figure 1C	# GC B*	3mo	22mo		Figure 1D	% GC B	3mo	22mo		Figure 1E	# GC B	3mo	22mo
	BALB/c	6.16	6.02			BALB/c	37280	37200			C57BL/6	2.7	1.52			C57BL/6	4284	7520
		8.09	2.85				75378	17200				3.65	1.21				6537	2960
		3.24	2.7				27577	9177				4.4	1.09				6520	2160
		14.8	8.46				96200	26280				6.15	1.71				7303	2944
		9.13	2.92				3330	5353				1.94	2.87				2343	7400
		21.4	0.86				77073	1564				3.12	4.73				2890	21009
		11.5	3.06				55800	6518				3.13	1.76				4309	13074
		6.02	3.32				71446	17929				4.34	3.59				11246	52976
		6.51	2.68				71910	19977				4.24	2.5				40571	13464
		4.17	1.65				38978	8120				1.56	1.28				2436	10700
		4.72	1.04				38584	7577				2.45	1.42				3889	9570
		6.62	3.47		*cell counts were only performed for 2 out of 4 experiments							3.01	1.04				20400	5280
		4.32	8.35									5.81	1.54				42175	11269
		9.7	3.24									5.04	2.33				45547	17760
		7.16	5.41									2.81	2.84				22140	34193
		6.74	2.4									2.04	3.01				19140	28750
		4.45	3.1									4.37	6.64				44514	45704
		7.16	2.85									5.41	1.44				32328	7752
		7.38	1.06									5.24	6.45				43296	65688
		6.94	2.14									3.03	3.09				6460	16356
		3.34	2.06									5.25	2.02				18514	2496
		5.46	2.58									4.15	2.25				28000	2380
		4.84	1.58									4.89	2.72				29977	3589
		5.8	6.94									5.1	2.66				32025	4520
		7.67										4.63	1.7				32413	6450
		6.53										6.89	1.36				12139	2304
		6.5										5.58	2.02				13919	1900
												3.87	3.66				3867	28272
												5.72	4.19				6412	11378
												1.96	3.91				1951	21761
												3.27	1.77				8419	3499
												2.25	4.91				2341	10479
												2.69	2.65				3162	16250
												3.9	3.67				11332	26910
												2.49					4058
												7.18					13277
												4.68					6806
												4.15					25262
												4.92					36363
												4.1					35416
												7.05					41473
												7.02					42293
												7.6					46600
												4.72					6876
												5.7					18160
												2.77					12811
												5.29					15257
												2.41					10234
												3.98					30247
Figure 1F	% Tfh	3mo	22mo		Figure 1G	# Tfh*	3mo	22mo		Figure 1H	% Tfh	3mo	22mo		Figure 1I	# Tfh	3mo	22mo
	BALB/c	5.34	6.57			BALB/c	5040	5040			C57BL/6	7.64	9.38			C57BL/6	680	6849
		4.69	6.71				11804	4320				15.2	13.6				1509	2480
		4.34	23.2				4126	21623				25.9	9.99				2000	1620
		7.88	9.01				9990	3640				16.3	9.02				1851	1196
		6.47	3.13				485	740				6.72	16.3				360	4000
		11.6	1.74				6136	414				19.3	14.1				1190	6266
		4.23	3.84				4200	1018				8.45	11.7				911	9783
		3.98	4.4				8050	3890				7.13	11.4				1737	15136
		6.69	6.52				11005	6291				13.1	12.2				9829	6868
		3.06	2.41				5034	2420				3.19	11.1				399	8600
		5.82	3.35				6019	2747				3.92	5.71				501	3630
		3.3	4.15		*cell counts were only performed for 2 out of 4 experiments							10.2	11.9				4720	4800
		4.05	9.29									12.9	12				7875	5137
		5.77	21.5									16.2	18.7				9920	9707
		5.24	17									12.3	9.78				6300	15552
		8.24	9.7									7.13	11.7				4950	16407
		4.42	2.91									15.2	10.7				11363	20000
		8	4.31									14.9	6.67				10027	20996
		3.91	2.77									18.7	25.5				7344	3876
		6.8	3.32									11.7	11.1				11040	43520
		4.93	2.21									20.9	5.94				1824	1539
		4.41	2.87									13.8	8.95				6729	1120
		7.76	2.22									16.7	9.63				8640	2867.5
		3.78	7.22									20.2	12.1				13877	2020
		6.71										16.6	9.44				10275	5350
		3.5										18.8	5.33				3883	1944
		6										16.6	5.44				5487	2489
												6.15	8.49				733	7358
												12.7	6.42				1904	3444
												12.2	11.5				722	9315
												11.5	2.69				1819	1394
												9.55	5.18				667	2536
												6.22	12.3				629	9167
												10.7	15.4				2333	10890
												2.21					216
												11.2					1269
												6.62					869
												10.8					3825
												7.44					3743
												13.2					5903
												9.16					3178
												8.92					3916
												9.22					4623
												10.4					1368
												9.94					3040
												13.6					2823
												12.5					2091
												11.5					1954
												24.7					9707
Figure 1J	% Tfr	3mo	22mo		Figure 1K	# Tfr*	3mo	22mo		Figure 1L	% Tfr	3mo	22mo		Figure 1M	# Tfr	3mo	22mo
	BALB/c	4.19	7.04			BALB/c	648	1840			C57BL/6	7.68	4.64			C57BL/6	286	1088
		3.35	4.6				1337	1200				7.52	7.54				289	432
		3.35	9.93				641	6034				10.4	5.84				260	351
		2.66	6.89				416	840				6.56	4.07				252	239
		1.08	1.99				12	185				1.74	7.68				43	710
		4.53	1.38				245	64				6.44	6.33				119	1351
		2.81	5.07				313	303				4.08	7.98				149	3420
		5.71	2.82				3522	1607				3.54	3.79				274	3474
		12.8	8.25				7086	6622				7.41	3.51				1371	1892
		4.36	2.54				1936	1718				4.05	1.72				174	816
		5.68	3.27				1827	1421				4.86	4.26				212	880
		3.38	2.29		*cell counts were only performed for 2 out of 4 experiments							8.6	6.03				1280	825
		4.38	3.19									8.2	5.66				1313	711
		4.62	27.5									6.8	12.3				1173	3648
		4.26	29.2									9.44	6.06				1620	3220
		4.44	11.3									4.74	3.7				869	1625
		3.91	4.36									7.61	24				1289	17632
		6.48	2.72									5.69	2.74				864	584.8
		3.05	1.92									8.75	15.8				1440	10744
		5.31	3.22									8.2	3.93				431	924
		5.82	0.95									14.1	2.95				1714	354
		3.3	2.29									7.6	4.15				1200	210
		4.58	1.51									9.06	2.63				1150	222
		4.54	5.06									5.64	4.31				615	260
		2.87										6.92	7.44				1213	2450
		2.86										7.52	2.67				201	504
		4.44										5.39	0.86				217	228
												4.92	4.83				133	1065
												5.21	3.4				99	464
												4.52	2.9				114	546
												6.61	1.96				352	187
												3.06	2.29				81	275
												6.53	6.24				221	1750
												5.38	4.31				285	990
												1.37					45
												3.56					92
												2.99					96
												5.18					433
												4					365
												5.26					540
												1.6					151
												6.49					506
												4.85					321
												5.73					252
												3.89					336
												3.83					266
												7.35					480
												3.09					231
												13					1473

## Sheet: Figure 2
Figure 2 A, B	generated in Calypso based on OTU-table-qiime2.txt and silva-taxonomy.tsv deposited on ArrayExpress (E-MTAB-7750)
Figure 2 C	Taxa	P Value	FDR Value	adjusted P Value	F Value	Aged mean	Young mean	Fold Change
BALB/c ANOVA	Bacteroidaceae	0	0	0	3000	0	11.48	/
	Prevotellaceae	0	0	0	2500	0	10.23	/
	Anaeroplasmataceae	6.4e-10	4.7e-09	1.3e-08	100	8.21	0	/
	Rikenellaceae	6.7e-09	3.7e-08	1.3e-07	79	1.33	11.42	-8.6
	Unclassified	5.2e-07	2.3e-06	9.4e-06	47	0	6	/
	Saccharimonadaceae	3.5e-06	1.3e-05	5.9e-05	37	0.21	4.75	-22
	Tannerellaceae	3.4e-05	0.00011	0.00054	26	8.72	4.67	1.87
	Muribaculaceae	0.0045	0.012	0.067	9.9	12.72	14.41	-1.1
	Desulfovibrionaceae	0.0064	0.016	0.09	9	0	2.4	/
	Clostridiales_vadinBB60_group	0.023	0.051	0.3	5.9	5.91	8.52	-1.4
	Family_XIII	0.04	0.08	0.48	4.7	3.14	0.8	3.94
	Deferribacteraceae	0.051	0.086	0.56	4.2	1.75	0	/
	uncultured	0.051	0.086	0.56	4.2	1.08	3.62	-3.3
	Erysipelotrichaceae	0.071	0.11	0.64	3.6	5.47	2.94	1.86
	unidentified	0.077	0.11	0.64	3.4	0	1.16	/
	Lachnospiraceae	0.11	0.15	0.77	2.8	12.08	12.98	-1.1
	Clostridiaceae_1	0.22	0.28	1	1.6	0.37	1.58	-4.3
	Bifidobacteriaceae	0.26	0.32	1	1.4	0.91	0	/
	Ruminococcaceae	0.39	0.43	1	0.76	10.6	11.05	-1
	Lactobacillaceae	0.39	0.43	1	0.76	9.85	9.33	1.06
	uncultured_bacterium	0.6	0.63	1	0.28	3.51	4.3	-1.2
	Peptococcaceae	0.94	0.94	1	0.0051	4.44	4.36	1.02
Figure 2 D, E	generated in Calypso based on OTU-table-qiime2.txt and silva-taxonomy.tsv deposited on ArrayExpress (E-MTAB-7750)
Figure 2 F	Family taxa	P Value	FDR Value	adjusted P Value	F Value	Aged mean	Young mean	Fold Change
C57BL/6 males ANOVA	Lachnospiraceae	0.00077	0.01	0.019	17	12.78	10.62	1.2
	Ruminococcaceae	0.00083	0.01	0.02	16	9.89	8.52	1.16
	Desulfovibrionaceae	0.0021	0.013	0.048	13	5.93	1.95	3.05
	Tannerellaceae	0.0021	0.013	0.048	13	5.31	0.91	5.8
	Bacteroidaceae	0.0033	0.016	0.069	12	10.52	6.73	1.56
	Bifidobacteriaceae	0.0057	0.024	0.11	10	4.77	0	/
	Rikenellaceae	0.0093	0.033	0.18	8.6	10.45	9.23	1.13
	Deferribacteraceae	0.018	0.056	0.32	6.9	4.87	0	/
	Lactobacillaceae	0.076	0.21	1	3.6	8.06	9.55	-1.2
	Family_XIII	0.096	0.24	1	3.1	1.91	0	/
	Burkholderiaceae	0.11	0.25	1	2.9	5.87	8.5	-1.4
	Saccharimonadaceae	0.12	0.25	1	2.6	0.37	1.85	-5
	Prevotellaceae	0.38	0.55	1	0.8	8.31	9.42	-1.1
	Clostridiales_vadinBB60_group	0.35	0.55	1	0.94	6.97	5.81	1.2
	Peptococcaceae	0.35	0.55	1	0.94	5.16	3.64	1.42
	uncultured_bacterium	0.42	0.55	1	0.69	2.62	3.95	-1.5
	Akkermansiaceae	0.29	0.55	1	1.2	1.67	0	/
	Enterobacteriaceae	0.4	0.55	1	0.73	1.36	0	/
	Clostridiaceae_1	0.4	0.55	1	0.74	1.13	0	/
	uncultured	0.58	0.66	1	0.32	3.17	2.2	1.44
	Enterococcaceae	0.57	0.66	1	0.34	0.75	0	/
	Anaeroplasmataceae	0.57	0.66	1	0.34	0.49	0	/
	Unclassified	0.62	0.67	1	0.26	3.88	4.78	-1.2
	Muribaculaceae	0.88	0.92	1	0.023	13.91	13.86	1
	Erysipelotrichaceae	0.99	0.99	1	0.00011	7.21	7.19	1
Figure 2 G, H	generated in Calypso based on OTU-table-qiime2.txt and silva-taxonomy.tsv deposited on ArrayExpress (E-MTAB-7750)

## Sheet: Figure 3
Figure 3A	% GC B	4mo	22mo		Figure 3C	% Tfh	4mo	22mo		Figure 3E	% Tfr	4mo	22mo
	BALB/c	11.6	17.9			BALB/c	7.88	13.8			BALB/c	6.07	1.82
		12.3	15.7				5.51	12.6				6.16	1.55
		9.24	16				4.67	16.8				5.54	3.84
		8.33	11.1				6.16	13.1				5.43	5.23
		3.69	9.66				4.95	18.9				2.53	5.49
		6.06	8.52				5.95	10.5				3.29	5.62
		7.97	16.5				9.2	18.8				5.28	4.58
		13.6	17				9.28	22.7				6.96	7.01
		6.95	12.8				5.85	13.7				4.51	10.1
		5.5	0.38				7.8	3.63				5.96	1.05
		9.89	1.91				5.49	5.29				2.72	2.16
		10.2	5.11				6.76	5.22				3.53	1.41
		8.33	2.54				6.99	5.19				3.44	3.17
		5.23	5.7				4.45	8.14				5.56	2.48
		5.09	17.3				9.89	12.2				8.44	3.72
		6.05	6.72				5.17	14				2.77	2.18
		14	8.62				6.69	7.18				1.3	1.69
			7.99					5.94					1.46
Figure 3B	# GC B	4mo	22mo		Figure 3C	# Tfh	4mo	22mo		Figure 3F	# Tfr	4mo	22mo
	BALB/c	119529	184756			BALB/c	11248	20513			BALB/c	1897	638
		79342	77539				6383	8615				1596	292
		32829	91309				4762	26872				1176	1737
		38950	91255				5792	19063				955	1918
		40353	56578				5337	14026				586	1340
		40264	60569				6682	13706				833	2116
		29330	91563				4957	14509				597	704
		87677	95622				12038	37631				2246	3667
		14323	131710				1606	22952				246	4137
		22288	2193				4256	8889				728	739
		105986	10560				20362	4083				1688	465
		44372	20907				8183	12526				732	1197
		36612	19640				10954	6196				900	1365
		38454	35503				8398	8808				2100	1180
		29161	217474				11521	28272				2066	3443
		52983	20216				9902	5033				1286	359
		39950	31142				5570	4997				461	465
			39664					6856					391
Figure 3G, H	generated in Calypso based on OTU-table-qiime2.txt and silva-taxonomy.tsv deposited on ArrayExpress (E-MTAB-7750)
Figure 3I	Species Taxa		CH Aged start mean	CH Aged end mean	CH Young start mean	CH Young end mean	CH Aged start	CH Aged end	CH Young start	CH Young end	Young start vs Aged start	Young start vs Aged end
	Alistipes_uncultured_bacterium		0	9.6	9.65	9.13		1	1	1		1		1…species detected
	Prevotellaceae_UCG001_uncultured_bacterium		0	9.07	9.25	9.42		1	1	1		1		0…species not detected
	Bacteroides_Bacteroides_acidifaciens		0	10.07	9.57	9.48		1	1	1		1
	Lactobacillus_Lactobacillus_gasseri		0	10.01	4.26	8.62		1	1	1		1
	Bacteroides_Bacteroides_caecimuris		0	7.25	7.57	5.75		1	1	1		1
	Anaeroplasma_uncultured_bacterium		9.47	5.85	0	2.28	1	1		1		1
	Lachnospiraceae_UCG001_uncultured_bacterium		8.1	2.66	0	1.08	1	1		1		1
	Rikenellaceae_RC9_gut_group_uncultured_organism		0	4.68	8.42	3.64		1	1	1		1
	GCA900066575_uncultured_bacterium		3.73	0	7.51	3.77	1		1	1	1
	Turicibacter_Turicibacter_sp._LA61		4.88	0	0.74	0	1		1		1
	Marvinbryantia_uncultured_bacterium		2.94	7.99	6.6	7.6	1	1	1	1	1	1
	Oscillibacter_Oscillibacter_sp._13		3.69	0	0	0	1
	Tyzzerella_3_uncultured_bacterium		2.99	0	0	0	1
	Lachnospiraceae_UCG001_uncultured_Clostridiales_bacterium		0	0	5.25	2.7			1	1
	Parabacteroides_Parabacteroides_goldsteinii_CL02T12C30		8.42	3.8	3.93	2.65	1	1	1	1	1	1
	uncultured_unidentified		6.23	1.71	6	3.84	1	1	1	1	1	1
	uncultured_uncultured_bacterium		8.86	6.78	7.02	7.29	1	1	1	1	1	1
	Roseburia_Eubacterium_sp._142		0	5.13	3.5	1.38		1	1	1		1
	Lachnospiraceae_FCS020_group_mouse_gut_metagenome		4.02	0	0	1.15	1			1
	uncultured_Clostridium_sp._Clone49		4.76	1.51	7.72	6.17	1	1	1	1	1	1
	Muribaculum_uncultured_bacterium		3.3	6.27	8.28	8.14	1	1	1	1	1	1
	Ruminiclostridium_uncultured_bacterium		7.12	3.7	6.78	6.67	1	1	1	1	1	1
	mouse_gut_metagenome_mouse_gut_metagenome		0	3.89	5.31	2.7		1	1	1		1
	Ruminococcaceae_UCG009_unidentified		2.32	0	0	0.93	1			1
	uncultured_uncultured_bacterium_adhufec236		0	0	3.01	1.2			1	1
	Ruminococcaceae_UCG014_uncultured_Acetivibrio_sp.		0	2.9	0	0		1
	Ruminococcaceae_UCG010_uncultured_organism		0	0	0	2.04				1
	Lachnoclostridium_Dorea_sp._52		0	0	2.73	0			1
	Mucispirillum_Mucispirillum_schaedleri_ASF457		1.85	0	0	0	1
	Ruminococcaceae_UCG014_uncultured_bacterium		8.87	7.05	3.96	7.91	1	1	1	1	1	1
	Angelakisella_Angelakisella_massiliensis		5.05	0.98	2.45	1.19	1	1	1	1	1	1
	Bilophila_uncultured_bacterium		0	2.62	2.91	3.06		1	1	1		1
	Lachnospiraceae_UCG006_uncultured_bacterium		2.4	3.79	6.5	4.86	1	1	1	1	1	1
	uncultured_Clostridium_sp._Culture41		2.66	0	0	2.57	1			1
	uncultured_bacterium_uncultured_bacterium		12.13	12.8	13.08	13.21	1	1	1	1	1	1
	Ruminococcaceae_NK4A214_group_uncultured_bacterium		0	2.4	0.84	0		1	1
	Ruminiclostridium_6_uncultured_Clostridiales_bacterium		3.16	1.82	0.95	0	1	1	1		1
	Lachnospiraceae_NK4A136_group_Lachnospiraceae		3.61	3.07	0	0	1	1
	unidentified_unidentified		0	2.26	0.86	0		1	1
	Ruminococcaceae_UCG014_unidentified		3.19	1.22	0	0	1	1
	uncultured_Pseudoflavonifractor_sp._MarseilleP3106		0	0	0.9	2.16			1	1
	uncultured_Clostridium_sp._Culture54		0	0	0.9	2.05			1	1
	Lachnospiraceae_NK4A136_group_uncultured_bacterium		10.4	9.38	10.31	9.67	1	1	1	1	1	1
	Oscillibacter_unidentified		7.48	5.49	7.31	7.27	1	1	1	1	1	1
	Lachnospiraceae_NK4A136_group_Lachnospiraceae_bacterium_A4		2.46	1.32	0	0	1	1
	A2_uncultured_bacterium		1.36	0	0	2.29	1			1
	Unclassified		12	12.14	12.29	12.4	1	1	1	1	1	1
	Eubacterium_xylanophilum_group_uncultured_bacterium		1.45	2.38	0	0	1	1
	uncultured_Bacteroidales_bacterium_uncultured_Bacteroidales_bacterium		6.83	10.25	9.27	10.03	1	1	1	1	1	1
	Roseburia_uncultured_bacterium		5	2.84	1.22	2.44	1	1	1	1	1	1
	Roseburia_Clostridium_sp._Clone44		1.37	0	0	0	1
	Lachnospiraceae_NK4A136_group_Lachnospiraceae_bacterium_101		0	0	1.45	0			1
	Butyricicoccus_uncultured_bacterium		0	0	0	1.03				1
	Marvinbryantia_Clostridiales_bacterium_CIEAF_012		2.9	1.01	0	1.32	1	1		1		1
	Eubacterium_nodatum_group_uncultured_organism		2.01	0.95	0	1.02	1	1		1		1
	Family_XIII_UCG001_uncultured_bacterium		0	0.48	0	0.89		1		1		1
	Tyzzerella_uncultured_bacterium		1.02	0	0	0.82	1			1
	Ruminiclostridium_9_uncultured_bacterium		0	0	0.95	1.11			1	1
	Eubacterium_coprostanoligenes_group_gut_metagenome		3.14	2.01	0.93	1.31	1	1	1	1	1	1
	Lactobacillus_Lactobacillus_murinus		7.22	4.52	5.06	4.54	1	1	1	1	1	1
	Blautia_Lachnospiraceae_bacterium_DW59		0	0.85	0.99	1.08		1	1	1		1
	uncultured_Clostridium_sp._Culture27		1.69	1.31	2.3	1.43	1	1	1	1	1	1
							39	42	41	47	22	34	Sum of detected species
Figure 3J	Family taxa	P Value	FDR Value	adjusted P Value	F Value	P (Tukeys) CH Aged start-CH Aged end	P (Tukeys) CH Young end-CH Aged end	P (Tukeys) CH Young start-CH Aged end	P (Tukeys) CH Young end-CH Aged start	P (Tukeys) CH Young start-CH Aged start	P (Tukeys) CH Young start-CH Young end	CH Aged start mean	CH Aged end mean	CH Young start mean	CH Young end mean
	Rikenellaceae	2.2e-12	4.6e-11	4.6e-11	170	2.6e-11	0.88	0.26	4.8e-11	6.1e-12	0.073	0	10.66	11.79	10.22
	Prevotellaceae	6.3e-12	6.6e-11	1.3e-10	150	1.2e-10	0.74	0.28	4.6e-11	2.3e-11	0.83	0	9.37	10.45	9.97
	Bacteroidaceae	9.5e-11	6.6e-10	1.8e-09	110	1.1e-09	1	0.76	9.4e-10	3.8e-10	0.82	0	10.88	11.65	10.98
	Clostridiaceae_1	5.6e-05	0.00029	0.001	15	0.00023	0.00023	0.00023	1	1	1	0	5.98	0	0
	Anaeroplasmataceae	0.00018	0.00076	0.0031	13	0.22	0.17	0.0094	0.0033	0.00017	0.45	9.29	6.01	0	2.46
	Unclassified	0.00023	0.0008	0.0037	12	0.91	0.21	0.0011	0.065	0.00029	0.067	0	0.93	7.48	3.75
	uncultured	0.025	0.075	0.38	4.1	0.19	0.5	0.73	0.89	0.027	0.1	0	3.45	5.14	1.15
	Muribaculaceae	0.036	0.094	0.5	3.6	0.52	0.8	0.34	0.14	0.029	0.85	12.79	13.63	14.67	14.18
	Lactobacillaceae	0.041	0.096	0.53	3.5	0.16	0.5	0.032	0.85	0.82	0.37	9.03	10.94	8.3	9.72
	Saccharimonadaceae	0.068	0.14	0.82	2.9	0.42	0.71	0.83	0.074	0.11	0.99	0	2.98	4.56	5.02
	Tannerellaceae	0.078	0.15	0.86	2.7	0.15	0.98	0.94	0.073	0.36	0.77	8.25	3.95	5.03	3.17
	Deferribacteraceae	0.095	0.16	0.95	2.5	0.15	1	1	0.15	0.15	1	2.01	0	0	0
	Clostridiales_vadinBB60_group	0.098	0.16	0.95	2.5	0.8	0.93	0.33	0.46	0.074	0.66	4.77	6.18	8.88	7.1
	Desulfovibrionaceae	0.15	0.22	1	2	0.38	0.97	0.96	0.19	0.19	1	0	2.94	3.78	3.74
	Lachnospiraceae	0.18	0.25	1	1.8	0.83	0.57	0.14	0.97	0.49	0.76	12.22	11.61	13.25	12.54
	unidentified	0.24	0.32	1	1.6	0.28	0.28	0.73	1	0.85	0.85	0	2.49	1.09	0
	Erysipelotrichaceae	0.28	0.35	1	1.4	0.98	0.9	0.44	0.72	0.27	0.83	5.13	4.34	0.96	2.81
	Peptococcaceae	0.32	0.37	1	1.3	0.64	0.67	0.26	1	0.89	0.86	3.99	1.77	5.33	3.87
	Family_XIII	0.42	0.46	1	0.99	0.99	0.88	0.79	0.97	0.61	0.38	1.81	1.35	0	2.42
	uncultured_bacterium	0.63	0.66	1	0.6	0.83	0.99	0.63	0.94	0.98	0.78	3.78	1.88	4.59	2.47
	Ruminococcaceae	0.94	0.94	1	0.14	1	0.97	0.97	0.97	0.97	1	10.55	10.54	10.91	10.89

## Sheet: Figure 4
Figure 4A	% GC B	3mo	22mo		Figure 4C	% Tfh	3mo	22mo		Figure 4E	% Tfr	3mo	22mo
	C57BL/6	10.6	1.79			C57BL/6	22.1	9.77			BALB/c	12.5	5.11
		7.29	6.72				20.8	21.4				5.79	14.9
		5.79	18.3				16.9	26.7				8.88	22
		8.05	3.86				20.1	9.07				11.1	4.27
		6.79	8.48				14.9	12				4.67	5.6
		5.98	8.44				16.4	21				8.71	14.3
		7.43	6.11				19.2	16				8.37	3.68
		6	4.25				21.8	7.51				5.47	3.85
		6.02	1.42				14.1	6.89				4.42	0.81
		6.47	1.95				15.9	12.2				8.53	3.94
		3.53	4.15				8.24	12.2				4.18	3.42
		3.58	2.02				6.41	9.33				5.19	2.89
		2.7	9.32				6.06	14.4				5.46	2.58
		2.12	4.81				5.38	14.4				3.52	6.28
		1.8	4.7				2.74	15.1				2.04	6.82
		2.91	1.78				10.7	10.9				4.14	3.62
		4.8	1.98				7.59	6.85				5.86	1.77
		4.12	2.22				15.7	8.38				5.76	3.04
		2.84	1.85				4.35	6.34				4.78	2.66
		1.83	3.36				5.14	13				1.76	5.05
		2.07	2.58				7.99	8.32				5.1	3.7
		1.2	4.3				11.5	8.01				7.41	3.5
		3.68	1.32				7.76	2.91				3.67	0.88
		2.34	0.6				5.62	1.94				5.29	1.46
		4.33	4.26				7.09	7.63				2.75	0.78
		3.63					4.54					2.48
		2.57					6.96					1.14
		2.25					6.58					1.84
		5.17					9.56					3.98
		3.01					6.52					1.46
Figure 4B	# GC B	3mo	22mo		Figure 4C	# Tfh	3mo	22mo		Figure 4F	# Tfr	3mo	22mo
	C57BL/6	33120	34793			C57BL/6	8914	8047			BALB/c	1029	1360
		46690	37920				9047	10380				1150	3360
		55467	20520				13120	17760				587	1860
		26895	8033.33				5390	3300				303	533.333
		24173	6353				4900	7088				840	1050
		53097	23950				10843	15400				1183	2250
		35940	131000				8760	28700				408	15000
		23340	17780				5580	9030				840	1400
		47530	8650				10920	2500				910	675
		51474	27810				11063	17730				649	2700
		8760	13800				2480	10560				440	2640
		32743	12160				5057	5863				1029	1194
		22765	616				6235	352				1088	97
		11060	8970				1353	6552				350	936
		5985	16178				2025	12364				171	2311
		26846	16293				8434	8840				957	2167
		20460	5083				4107	1627				807	691
		8825	7340				2006	7018				490	773
		8917	3970				1469	2298				339	200
		4754	4716				539	4690				142	445
		1093	2379				558	4988				92	516
		199	2998				324	2435				53	273
		8984	12933				2284	5342				225	394
		9578	2563				2947	1688				522	263
		6342	26619				1586	15510				95	356
		4365					820					59
		22121					5013					185
		14251					4024					268
		29160					3471					250
		28393					5387					191
Figure 4G, H	generated in Calypso based on OTU-table-qiime2.txt and silva-taxonomy.tsv deposited on ArrayExpress (E-MTAB-7750)
Figure 4I	Family taxa	P Value	FDR Value	adjusted P Value	F Value	P (Tukeys) CH Aged start-CH Aged end	P (Tukeys) CH Young end-CH Aged end	P (Tukeys) CH Young start-CH Aged end	P (Tukeys) CH Young end-CH Aged start	P (Tukeys) CH Young start-CH Aged start	P (Tukeys) CH Young start-CH Young end	CH Aged start mean	CH Aged end mean	CH Young start mean	CH Young end mean
	Saccharimonadaceae	2.2e-13	5.5e-12	5.5e-12	230	1	1	2.1e-12	1	2.1e-12	2.1e-12	0	0	5.92	0
	Muribaculaceae	0.00051	0.0064	0.012	10	0.89	1	0.0011	0.92	0.0048	0.0013	13.61	13.38	14.87	13.41
	Rikenellaceae	0.002	0.017	0.046	7.7	1	0.42	0.03	0.36	0.037	0.0012	9.91	9.86	11.22	9.18
	Marinifilaceae	0.0072	0.045	0.16	5.8	0.99	0.68	0.0085	0.86	0.017	0.079	6.66	7.32	0	5.11
	Bifidobacteriaceae	0.019	0.095	0.4	4.4	0.98	0.66	0.043	0.44	0.021	0.32	4.99	4.43	0	2.67
	Deferribacteraceae	0.03	0.12	0.6	3.8	0.35	0.93	0.14	0.13	0.93	0.044	2.69	6.26	1.44	7.52
	Erysipelotrichaceae	0.042	0.14	0.8	3.4	0.29	0.55	0.99	0.026	0.41	0.4	10.26	9.03	9.21	8.14
	Lachnospiraceae	0.044	0.14	0.8	3.4	0.18	0.99	0.76	0.27	0.03	0.62	10.85	12.25	12.89	12.09
	Lactobacillaceae	0.095	0.26	1	2.5	0.19	0.93	0.15	0.45	1	0.38	9.63	8.4	9.71	8.76
	Unclassified	0.12	0.27	1	2.3	0.65	0.66	0.77	0.13	0.18	1	0.61	2.79	4.55	4.92
	Burkholderiaceae	0.12	0.27	1	2.2	0.61	0.94	0.6	0.31	0.099	0.9	8.43	7.7	6.96	7.37
	uncultured	0.14	0.27	1	2.1	0.36	0.78	0.91	0.88	0.13	0.41	5.77	2.48	1.2	4.31
	Desulfovibrionaceae	0.14	0.27	1	2.1	0.18	0.91	0.25	0.48	1	0.59	2.73	7.21	3.13	5.79
	Ruminococcaceae	0.16	0.29	1	2	0.42	0.99	0.84	0.57	0.12	0.7	8.9	10.04	10.64	9.86
	Anaeroplasmataceae	0.19	0.31	1	1.8	0.27	0.94	0.27	0.57	1	0.57	0	2.24	0	1.56
	Clostridiales_vadinBB60_group	0.2	0.31	1	1.7	0.29	0.96	1	0.54	0.2	0.89	4.95	7.17	7.44	6.59
	Family_XIII	0.26	0.38	1	1.5	0.5	0.93	0.99	0.21	0.69	0.79	2.87	0.85	1.32	0
	uncultured_bacterium	0.34	0.47	1	1.2	0.9	0.99	0.33	0.97	0.71	0.45	2.12	0.81	4.19	1.28
	Prevotellaceae	0.41	0.48	1	1	1	0.85	0.78	0.73	0.89	0.34	7.11	7.61	5.59	9.32
	unidentified	0.42	0.48	1	1	0.51	1	1	0.51	0.51	1	0.8	0	0	0
	Enterobacteriaceae	0.42	0.48	1	1	0.51	0.51	0.51	1	1	1	0	0.77	0	0
	Clostridiaceae_1	0.42	0.48	1	1	0.51	1	1	0.51	0.51	1	0.87	0	0	0
	Peptococcaceae	0.49	0.53	1	0.85	0.71	0.8	1	1	0.57	0.67	4.82	6.37	6.69	5.06
	Bacteroidaceae	0.76	0.79	1	0.4	0.98	0.9	0.99	0.72	0.92	0.97	10.46	10.26	10.11	9.89
	Tannerellaceae	0.96	0.96	1	0.11	1	1	0.95	1	0.98	0.97	5.49	5.21	6.02	5.37

## Sheet: Figure 5
Figure 5B	% GC B	PBS	FMT		Figure 5D	% Tfh	PBS	FMT		Figure 5F	% Tfr	PBS	FMT		Figure 5I	% GC B	PBS	FMT		Figure 5K	% Tfh	PBS	FMT		Figure 5M	% Tfr	PBS	FMT
	C57BL/6	3.98	5.31			C57BL/6	8	7.81			C57BL/6	8.47	2.86			C57BL/6	5.48	9.38			C57BL/6	12.2	26.7			C57BL/6	7.33	8.3
	Adult into aged	2.37	5.99			Adult into aged	8.22	9.29			Adult into aged	1.97	12			Aged into adult	2.56	4.93			Aged into adult	13.4	16.2			Aged into adult	4.2	6.67
		3.72	5.01				8.22	15.7				3.32	11.6				1.96	5.29				6.79	18.2				5.15	7.44
		5.61	4.37				8.4	16.1				1.64	7.6				2.6	3.62				13.4	13.4				5.14	5.88
		3	5.53				7.89	13.8				1.66	7.93				4.1	3.13				14.2	11.3				9.96	3.15
		4.88	6.43				11.5	14				5.14	15.8				5.36	3.69				13.7	25.5				8.35	6.7
		9.23	8.89				11.7	11.5				1.75	6.1				1.92	3.64				11.2	18.3				6.47	7.16
		1.16	3.25				2.01	9.62				0.9	4.97				5.34	6.61				14	14.3				8.56	5.6
		2.82	3.96				4.07	6.05				2.36	2.78				3.14	5.58				4.46	13.2				4.63	3.77
		1.59	5.53				4.5	3.45				3.64	1.66				2.9	7.77				9.13	17.1				6.18	6.15
		3.57					5.78					1.45					4.24	7.41				10.7	19.5				5.67	6.87
																	1.27	6.7				4.44	13				5.48	4.83
																	3.37	7.71				12.6	8.91				13.9	6.65
																	5.5	7.54				13.5	13.3				10.3	5.34
																	3.88	5.82				8.91	10.4				5.12	4.32
Figure 5C	# GC B	PBS	FMT		Figure 5E	# Tfh	PBS	FMT		Figure 5G	# Tf	PBS	FMT		Figure 5J	# GC B	PBS	FMT		Figure 5L	# Tfh	PBS	FMT		Figure 5N	# Tf	PBS	FMT
	C57BL/6	8762	7931			C57BL/6	3217	2445			C57BL/6	1042	308			C57BL/6	16897	38454			C57BL/6	2885	9481			C57BL/6	450	583
	Adult into aged	17880	38630			Adult into aged	7871	7592			Adult into aged	593	3504			Aged into adult	5383	18759			Aged into adult	1829	5291			Aged into adult	170	443
		5909	33955				2020	12107				304	3550				4781	21373				1227	7225				299	602
		8607	39348				2673	13189				239	1649				14119	17884				4595	6045				506	504
		60310	41431				23670	13875				2270	2911				8799	15844				1445	6259				304	300
		12159	55370				4374	13334				154	6215				25469	20609				5653	11235				870	434
		32926	23393				11845	9221				418	1456				8689	33310				2402	12576				378	782
		2897	24108				3575	9503				302	1501				7158	5869				1932	1062				222	118
		23759	32825				4954	8349				619	1372				15907	25017				1803	2574				625	263
		13385	17782				4318	3356				1015	289				10451	32669				1713	5022				417	472
		22840					3777					279					5648	44808				1440	7138				162	700
																	12292	37501				2219	4965				1366	444
																	14818	32705				2348	3720				635	723
																	14690	9504				2328	1334				629	110
																	12304	47991				2119	6535				353	693

## Sheet: Figure 6
Figure 3A	% GC B of B220+	PBS	FMT		Figure 3C	% Tfh of Foxp3-CD4+	PBS	FMT		Figure 3E	% Tfr of Foxp3+CD4+	PBS	FMT
	BALB/c	3.08	24.1			BALB/c	3.1	20.7			BALB/c	4.99	30.2
		7.93	35.9				8.01	18.3				7.45	3.65
		8.31	26.2				4.76	14.9				2.41	4.11
		4.86	18.1				6.81	9				10.9	2.45
		3.99	28.4				1.98	16.8				0.61	4.35
		2.26	14.6				1.54	7.5				0.29	4.49
		9.32	15.6				2.79	6.88				2.61	1.28
		1.99	21.9				2.18	6.12				0.31	1.87
		6.41	19.3				2.59	6.3				1.6	1.19
			23.2					11.3					1.31
Figure 3B	# GC B (Ki67+Bcl6+B220+)	PBS	FMT		Figure 3C	# Tfh (CXCR5+PD1+Foxp3-CD4+)	PBS	FMT		Figure 3F	# Tfr (CXCR5+PD1+Foxp3+CD4+)	PBS	FMT
	BALB/c	7580	395694			BALB/c	1866	72197			BALB/c	1105	30545
		32201	166518				8211	19076				2499	587
		28217	118896				3078	13066				382	681
		21066	52725				12511	6698				9363	570
		3314	139319				312	14261				41	263
		3841	61266				505	8752				33	2462
		15069	29590				1036	2246				321	111
		4637	26557				580	1336				30	81
		137246	30767				19607	1931				5514	106
			129651					8787					180
Figure 3G, H	generated in Calypso based on OTU-table-qiime2.txt and silva-taxonomy.tsv deposited on ArrayExpress (E-MTAB-7750)
Figure 3I	Species taxa		FMT Aged end mean	FMT Aged start mean	FMT Young mean	Aged end	Aged start	Young
	Alistipes_uncultured_bacterium		9.37	0	9.03	1	0	1
	Bacteroides_Bacteroides_acidifaciens		8.13	0	8.88	1	0	1
	Bacteroides_Bacteroides_caecimuris		5.78	0	7.28	1	0	1
	Rikenellaceae_RC9_gut_group_uncultured_organism		3.74	0	7.71	1	0	1
	Lactobacillus_Lactobacillus_gasseri		5.62	0	7.58	1	0	1
	Prevotellaceae_UCG001_uncultured_bacterium		5.78	0	8.76	1	0	1
	Parabacteroides_Parabacteroides_goldsteinii_CL02T12C30		4.04	9.79	3.44	1	1	1
	uncultured_Clostridium_sp._Culture27		5.61	6.29	0	1	1	0
	Bilophila_uncultured_bacterium		4.68	0	0.94	1	0	1
	Anaeroplasma_uncultured_bacterium		5.76	6.58	0	1	1	0
	Ruminococcaceae_UCG014_unidentified		0	0	4.17	0	0	1
	Lachnospiraceae_FCS020_group_mouse_gut_metagenome		0	4.68	0	0	1	0
	Ruminococcaceae_UCG010_uncultured_organism		0	0	2.61	0	0	1
	Family_XIII_UCG001_uncultured_bacterium		2.77	0	0	1	0	0
	uncultured_Bacteroidales_bacterium_uncultured_Bacteroidales_bacterium		10.16	4.31	8.86	1	1	1
	Turicibacter_Turicibacter_sp._LA61		1.25	4.76	0	1	1	0
	Tyzzerella_uncultured_bacterium		1.67	3.59	0	1	1	0
	A2_uncultured_bacterium		0	3.94	1.23	0	1	1
	Ruminiclostridium_6_uncultured_Clostridiales_bacterium		5.02	4.08	0.85	1	1	1
	uncultured_uncultured_bacterium_adhufec236		2.41	0	0	1	0	0
	Unclassified		11.86	12.54	12.18	1	1	1
	Oscillibacter_uncultured_bacterium		2.22	0	0	1	0	0
	Marvinbryantia_uncultured_bacterium		5.57	3.05	7.46	1	1	1
	Lachnospiraceae_UCG001_uncultured_Clostridiales_bacterium		0	0	2.48	0	0	1
	uncultured_Pseudoflavonifractor_sp._MarseilleP3106		0	0	1.99	0	0	1
	Angelakisella_Angelakisella_massiliensis		3.52	5.25	1.08	1	1	1
	uncultured_Clostridium_sp._Culture41		3.87	2.57	0	1	1	0
	Oscillibacter_Oscillibacter_sp._13		2.64	3.81	0	1	1	0
	Lachnospiraceae_UCG001_uncultured_bacterium		0	5.01	3.52	0	1	1
	uncultured_uncultured_bacterium		8.56	9.14	7.4	1	1	1
	Ruminiclostridium_uncultured_bacterium		7.89	7.56	4.72	1	1	1
	Marvinbryantia_Clostridiales_bacterium_CIEAF_012		1.01	3.68	1.1	1	1	1
	Lactobacillus_Lactobacillus_murinus		8.9	5.41	7.25	1	1	1
	Oscillibacter_unidentified		7.11	7.87	5.6	1	1	1
	Eubacterium_nodatum_group_uncultured_organism		2.1	3.94	1.11	1	1	1
	Mucispirillum_Mucispirillum_schaedleri_ASF457		0.67	1.9	0	1	1	0
	GCA900066575_uncultured_bacterium		1.19	2.63	0	1	1	0
	Eubacterium_xylanophilum_group_uncultured_bacterium		2.57	2.86	0	1	1	0
	Lachnospiraceae_NK4A136_group_Lachnospiraceae		1.6	3.08	0	1	1	0
	uncultured_Clostridium_sp._Clone49		3.98	1.35	4.65	1	1	1
	Ruminiclostridium_5_uncultured_bacterium		2.28	1.24	0	1	1	0
	Lachnospiraceae_NK4A136_group_Lachnospiraceae_bacterium_A4		1.17	2.14	0	1	1	0
	uncultured_unidentified		3.3	4.3	1.33	1	1	1
	Ruminococcaceae_UCG014_uncultured_Acetivibrio_sp.		1.38	2.42	0	1	1	0
	uncultured_Clostridiales_bacterium_CIEAF_016		0	0	1.06	0	0	1
	Ruminiclostridium_5_Ruminiclostridium_sp._KB18		1.35	0	0	1	0	0
	Roseburia_Eubacterium_sp._142		0	0	1.27	0	0	1
	Lachnoclostridium_Dorea_sp._52		0	0	1.22	0	0	1
	Butyricicoccus_uncultured_bacterium		0	1.02	0	0	1	0
	Blautia_Lachnospiraceae_bacterium_DW59		0	0	0.86	0	0	1
	Anaerotruncus_Anaerotruncus_sp._G32012		0	0	0.91	0	0	1
	Ruminococcaceae_UCG014_uncultured_bacterium		6.99	3.57	4.97	1	1	1
	uncultured_bacterium_uncultured_bacterium		12.37	11.33	12.39	1	1	1
	Ruminiclostridium_9_uncultured_bacterium		2.99	1.2	1.78	1	1	1
	unidentified_unidentified		1.18	0	0.9	1	0	1
	Ruminococcaceae_UCG009_unidentified		0.86	0.7	0	1	1	0
	Roseburia_uncultured_bacterium		4.44	2.54	2.3	1	1	1
	Ruminococcaceae_NK4A214_group_uncultured_bacterium		0.86	0	0.95	1	0	1
	Ruminiclostridium_5_Clostridium_sp._Culture_Jar13		1.28	1.48	0	1	1	0
	mouse_gut_metagenome_mouse_gut_metagenome		0	1.49	1.46	0	1	1
	Eubacterium_coprostanoligenes_group_gut_metagenome		3.68	3.63	5.4	1	1	1
	Tyzzerella_3_uncultured_bacterium		0.87	2	0.85	1	1	1
	Muribaculum_uncultured_bacterium		4.91	4.11	6.51	1	1	1
	Lachnospiraceae_UCG006_uncultured_bacterium		3.47	3.84	2.35	1	1	1
	uncultured_Clostridium_sp._Culture54		1.92	2.4	3	1	1	1
	Lachnospiraceae_NK4A136_group_uncultured_bacterium		8.92	8.24	9.25	1	1	1
						52	44	45	Sum of detected species

## Sheet: Figure 7
Figure 7A, B	generated in Calypso based on OTU-table-qiime2.txt and silva-taxonomy.tsv deposited on ArrayExpress (E-MTAB-7750)
Figure 7C	% GC B	Ctrl	FMT		Figure 7E	% Tfh	Ctrl	FMT		Figure 7G	% Tfr	Ctrl	FMT
	C57BL/6	7.15	4.28			C57BL/6	8.19	11.4			C57BL/6	6.38	4.52
		3.82	3.75				2.87	8.31				4.03	4.47
		2.9	4.53				6.85	9.15				0.54	4.26
		2	3.64				4.46	9.44				3.03	6.37
		3.89	2.36				8.98	6.37				5.57	5.54
		4.25	2.63				7.41	6.78				5.29	1.9
		4.73	3.34				7	4.43				3.93	2.23
		2.48	2.37				2.93	2.68				1.77	1.5
		4.91	4.54				6.14	7.61				3.83	1.46
		3.01	3.48				6.53	4.56				4.29	3.81
		4.72	1.53				5.79	1.66				2.58	0.69
		2.55	3.03				3.05	4.98				3.67	3.09
		2.9	2.92				4.07	6.67				1.79	3.06
		2.31	4.39				2.06	5.72				2.22	2.62
		2.76					3.45					1.5
Figure 7D	# GC B	Ctrl	FMT		Figure 7F	# Tfh	Ctrl	FMT		Figure 3H	# Tfr	Ctrl	FMT
	C57BL/6	6759	4717			C57BL/6	684	1399			C57BL/6	165	173
		4313	6293				524	1426				227	178
		4855	10558				1360	2414				23	192
		9153	3434				2797	1004				451	242
		5523	8180				1122	2067				207	365
		8327	627				1231	280				215	56
		4259	4488				550	793				137	168
		7463	1671				821	129				301	49
		5462	9114				650	1031				251	125
		15757	5902				3087	1017				772	265
		4184	1682				576	171				188	45
		3563	3674				532	698				205	155
		15675	27738				1650	5548				428	921
		3796	5009				536	862				154	137
		10877					1150					158

## Sheet: Figure 8
Figure 8A	CT-specific IgA	CTx	FMT+CTx		Figure 8B	NP20-specific IgA	CTx	FMT+CTx		Figure 8C	NP2-specific IgA	CTx	FMT+CTx		Figure 8D	NP2/NP20-specific IgA	CTx	FMT+CTx
	Ileal contents	1.53	1.54			Ileal contents	0.37	0.15			Ileal contents	0.28	0.02			Ileal contents	0.412652	0.0574794
		1.99	0.52				0.33	0				0	0				0	*
		0.73	0.49				0	0.96				0	0.47				*	0.265494
		0.12	0.1				0.84	0				0.52	0				0.339881	*
		1.8	0.63				4.88	0.98				5.56	0.63				0.622242	0.351779
		0.42	0.39				0.59	0.91				0.65	0.67				0.601193	0.403137
		0.4	3.52				0	3.82				0	4.46				*	0.87
		0.48	0.99				0.17	0.08				0.19	0.09				1.03	0.84
		1.44	0.16				2.47	0.66				2.61	0.09				0.97	0.1
		1.08	0.57				0.36	0.43				0.2	0.34				0.5	0.59
			0.07					0.01					0.02					1.31
															*…excluded; no NP-specific IgG1 detected at all
Figure 8E	CT-specific IgG1	CTx	FMT+CTx		Figure 8F	NP20-specific IgG1	CTx	FMT+CTx		Figure 8G	NP2-specific IgG1	CTx	FMT+CTx		Figure 8H	NP2/NP20-specific IgG1	CTx	FMT+CTx
	Serum	2.06	1.82			Serum	0.29	1.63			Serum	0.12	0.82			Serum	0.14	0.17
		1.35	0.21				0.21	0.03				0.26	0				0.4	0
		0.68	0.84				0.26	0				0.13	0				0.16	*
		0.34	0.93				1.34	0.2				1.69	0.03				0.42	0.06
		0.82	0.35				3.22	1.07				4.33	0.13				0.45	0.04
		1.4	0.11				1.64	0.55				0.42	0.32				0.09	0.19
		0.36	2.04				0.04	3.23				0.06	4.4				0.5	0.72
		0.48	0.21				0.29	0.27				0.37	0.07				0.68	0.14
		1.81	0.05				2.13	0.02				2.2	0.01				0.55	0.17
		0.71	0.46				0.58	0.57				0.42	0.34				0.39	0.31
			0.51					0.11					0.07					0.36
															*…excluded; no NP-specific IgG1 detected at all
Figure 8I	% GC B	Ctrl	CTx	FMT+CTx		Figure 8K	% Tfh	Ctrl	CTx	FMT+CTx		Figure 8M	% Tfr	Ctrl	CTx	FMT+CTx
		1.52	4.44	3.31				9.38	10.2	6.8				4.64	2.43	1.7
		1.21	8.02	9.38				13.6	12.7	29.6				7.54	2.26	3.26
		1.09	3.76	5.04				9.99	10.7	15.6				5.84	5.37	3.65
		1.71	4.04	5.06				9.02	11	8.23				4.07	3.64	9.42
		2.87	4.09	4.59				16.3	12.1	16.1				7.68	6.54	7.04
		4.73	3.06	2.82				14.1	9.53	14.1				6.33	6.47	5.05
		1.76	1.06	4				11.7	3.15	9.56				7.98	3.49	5.38
		3.59	3.68	5.38				11.4	10.3	17.8				3.79	7.19	20.2
		2.5	9.08	3.12				12.2	15.6	13.2				3.51	9.92	8.74
		1.28	3.09	3.39				11.1	8.08	13.1				1.72	3.86	15.4
		1.42		5.64				5.71		14.6				4.26		4.49
		1.04						11.9						6.03
		1.54						12						5.66
Figure 8J	# GC B	Ctrl	CTx	FMT+CTx		Figure 8L	# Tfh	Ctrl	CTx	FMT+CTx		Figure 8N	# Tfr	Ctrl	CTx	FMT+CTx
		7520	49925	34700				6849	9563	8675				1088	1097	1470
		2960	76168	67065				2480	12355	11401				432	660	972
		2160	46096	52644				1620	13058	9446				351	3618	1133
		2944	36826	41702				1196	16800	9624				239	874	6530
		7400	40163	50289				4000	10808	11325				710	1474	1753
		21009	18559	38390				6266	6756	12797				1351	1058	3536
		13074	7457	9339				9783	1728	1742				3420	382	300
		52976	28256	62583				15136	8648	17259				3474	1307	8555
		13464	66132	25490				6868	11152	8971				1892	3326	1860
		10700	26783	38420				8600	4922	15460				816	652	7347
		9570		47598				3630		13773				880		1036
		5280						4800						825
		11269						5137						711

## Sheet: Supplementary Figure 2
Suplementary Figure 2B	% GC B	3mo	22mo		Suplementary Figure 2C	# GC B*	3mo	22mo		Suplementary Figure 2D	% GC B	3mo	22mo		Suplementary Figure 2E	# GC B	3mo	22mo
	BALB/c	0.5	0.85			BALB/c	13416	36900			C57BL/6	2.23	2.38			C57BL/6	11332	28272
		0.74	0.76				16800	38700				0.16	5.37				4058	21761
		0.71	2.14				23760	196620				0.2	2.79				13277	3499
		0.7	1.52				20400	46000				0.91	0.69				6806	10479
		1.47	2.01				26800	142800				2.25	1.02				25262	16250
		0.93	1.54				23040	58800				1.22	0.67				36363	26910
		2.12	2.61				47600	329766				1.24	6.97				35416	575640
		2.19	2.24				150000	132506				0.94	0.92				41473	15120
		1.02	1.03				33856.2	44368				0.97	0.75				42293	9500
		0.59	0.58				15978	36840				0.76	3.28				46600	206180
		0.6					22788					0.94	1.11				6876	22800
		0.43					24948					1.05	0.51				18160	9180
												0.84	0.38				12811	4760
												1.07	0.77				15257	23760
												0.51	1.35				10234	20520
												1.8	4.48				30247	199920
												0.36	1.23				4680	21120
												0.86	2.27				16560	91000
												1.23	3.27				41000	191360
												1.16	3.19				40000	97020
												0.34	0.93				4200	51700
												0.96	0.34				27540	9300
												0.3	0.45				2940	9680
												0.33	2.44				2912	58000
												1.85	1.55				74800	48640
												0.52					10260
												0.49					15580
												0.94					22200
												0.67					39200
												1.17					23760
												1.08					31200
												0.88					23680
												1.34					44100
												0.79					16820
												0.59					9360
												0.71					9660
												0.84					22040
												0.51					7800
												0.89					26040
												1.06					14720
												1.47					57820
Suplementary Figure 2F	% Tfh	3mo	22mo		Suplementary Figure 2G	# Tfh*	3mo	22mo		Suplementary Figure 2H	% Tfh	3mo	22mo		Suplementary Figure 2I	# Tfh	3mo	22mo
	BALB/c	0.07	0.58			BALB/c	6084	13120			C57BL/6	0.44	14.5			C57BL/6	8999	188924
		0.13	1.45				9800	27900				0.044	5.63				1425	45936
		0.22	3.66				14520	114840				0.053	7.18				1426	195007
		0.15	0.38				10200	10120				0.17	5				6530	53059
		0.079	3.63				6298	88400				0.26	2.37				8002	112200
		0.17	0.34				13248	15600				0.12	6.85				3503	75660
		0.19	12.3				13600	352580				0.16	10.6				5750	213200
		0.22	6.57				60000	98311				0.072	1.91				3174	13500
		0.51	3.08				40305	63248				0.097	4.56				4657	12160
		0.73	2.29				59119	62628				0.12	10				2806	119560
		0.44					41778					0.2	4.1				5624	29400
		0.45					47628					0.12	2.71				3366	15120
												0.35	0.88				10780	3080
												0.15	0.96				4880	10560
												0.14	1.16				4264	7980
												0.48	7.8				13600	55080
												0.23	1.39				3660	7480
												0.43	5.27				8640	53200
												0.75	4.63				20000	44160
												0.93	6.94				25000	58740
												0.28	4.21				3550	62700
												0.43	1.66				12240	18600
												0.25	1.73				2562	9240
												0.11	5.3				1612	38000
												0.59	1.9				19800	27360
												0.13					2052
												0.068					1640
												0.23					4080
												0.33					12880
												0.62					10260
												0.44					10400
												0.16					3478
												0.48					12600
												0.28					5278
												0.15					2912
												0.21					3404
												0.45					10640
												0.13					2392
												0.43					11760
												0.22					3358
												1.04					31360
Suplementary Figure 2J	% Tfr	3mo	22mo		Suplementary Figure 2K	# Tfr*	3mo	22mo		Suplementary Figure 2L	% Tfr	3mo	22mo		Suplementary Figure 2M	# Tfr	3mo	22mo
	BALB/c	0.21	0.55			BALB/c	2028	3608			C57BL/6	0.98	4.15			C57BL/6	2250	33644
		0.24	0.57				1820	4500				0.33	1.71				1050	8039
		0.48	2.55				4356	24360				0.22	1.2				552	10867
		0.2	0.4				1768	2852				0.65	1.34				2394	6401
		0.22	1.81				1096	6800				0.49	5.46				1360	26400
		0.24	0.33				1872	2280				0.48	3.95				1479	28080
		0.41	10.8				2312	174216				0.58	14.3				1949	4050
		0.31	7.57				7500	96174				0.24	1.37				1043	2736
		1.91	2.7				22570.8	34928				0.27	1.65				1164	63440
		2.35	2.91				28760	34384				0.52	10.8				1185	7800
		1.6					20889					0.73	2.28				2508	2916
		1.82					24948					0.69	1.16				1980	1148
												0.78	0.68				3626	1848
												0.5	0.35				1600	1748
												0.62	0.51				1886	25160
												1.17	6.63				3520	1144
												1.14	0.42				3240	6020
												0.88	1.33				3096	22080
												1.18	4.07				5800	40920
												1.31	7.97				6300	25300
												1.37	7.25				3050	2480
												0.97	4.46				4182	3828
												1.05	7.22				1638	6000
												0.81	7.45				1664	3344
												0.62	6.94				994
												0.46					3850
												0.45					1404
												0.34					1804
												0.5					960
												0.71					3220
												0.76					2106
												0.41					3680
												0.66					1554
												0.83					2030
												0.73					1404
												0.78					1748
												1.01					5320
												0.88					1664
												1.19					3612
												0.84					1104
												1.26					7644

## Sheet: Supplementary Figure 3
Supplementary Figure 3A, B	generated in Calypso based on OTU-table-qiime2.txt and silva-taxonomy.tsv deposited on ArrayExpress (E-MTAB-7750)
Supplementary Figure 3C	Family taxa	P Value	Adjusted P Value	FDR Value	Aged mean	Young mean	Fold Change
C57BL/6 ANOVA	Saccharimonadaceae	0.00011	0.003	0.003	0	5.92	/
	Muribaculaceae	0.00036	0.0097	0.0049	13.61	14.87	0.915266
	Lachnospiraceae	0.026	0.7	0.14	10.85	12.89	0.841738
	Rikenellaceae	0.031	0.84	0.14	9.91	11.22	0.883244
	Marinifilaceae	0.016	0.43	0.14	6.66	0	/
	Bifidobacteriaceae	0.026	0.7	0.14	4.99	0	/
	Unclassified	0.037	1	0.14	0.61	4.55	0.134066
	uncultured	0.047	1	0.16	5.77	1.2	4.80833
	Burkholderiaceae	0.074	1	0.22	8.43	6.96	1.21121
	Ruminococcaceae	0.14	1	0.34	8.9	10.64	0.836466
	Clostridiales_vadinBB60_group	0.14	1	0.34	4.95	7.44	0.665323
	Erysipelotrichaceae	0.18	1	0.4	10.26	9.21	1.11401
	Peptococcaceae	0.24	1	0.5	4.82	6.69	0.720478
	Family_XIII	0.41	1	0.65	2.87	1.32	2.17424
	uncultured_bacterium	0.39	1	0.65	2.12	4.19	0.505967
	Clostridiaceae_1	0.37	1	0.65	0.87	0	/
	unidentified	0.37	1	0.65	0.8	0	/
	Bacteroidaceae	0.46	1	0.67	10.46	10.11	1.03462
	Tannerellaceae	0.47	1	0.67	5.49	6.02	0.91196
	Deferribacteraceae	0.58	1	0.78	2.69	1.44	1.86806
	Prevotellaceae	0.62	1	0.8	7.11	5.59	1.27191
	Lactobacillaceae	0.87	1	1	9.63	9.71	0.991761
	Desulfovibrionaceae	0.88	1	1	2.73	3.13	0.872204
Supplementary Figure 3D	generated in Calypso based on OTU-table-qiime2.txt and silva-taxonomy.tsv deposited on ArrayExpress (E-MTAB-7750)
Supplementary Figure 3E-G	generated in QIIME2 based on OTU-table-qiime2.txt deposited on ArrayExpress (E-MTAB-7750)

[truncated: 4 more sheets: Supplementary Figure 4, Supplementary Figure 5, Supplementary Figure 6, Supplementary Figure 7]
